# Supplementary material for: (9R,10R,10aR)-9-(2-Bromo­phen­yl)-10-nitro-6-phenyl-10,10a-dihydro-9H-benzo[c]chromene-8-carbaldehyde
Source: Acta Crystallogr Sect E Struct Rep Online. 2011 Oct 5;67(Pt 11):o2844. doi: 10.1107/S160053681103995X (PMC3247582; doi:10.1107/S160053681103995X)
Supplement: Supplementary file 1 [file e-67-o2844-sup1.cif]

##############################################################################
###                                                                        ###
###           Electronic papers (Acta Crystallographica Section C)         ###
###                                                                        ###
##############################################################################
#                                                                            #
# This paper is published electronically. It meets the data-validation       #
# criteria for publication in Acta Crystallographica Section C.              #
# The submission has been checked by a Section C Co-editor though the text   #
# in _publ_section_comments is the responsibility of the authors.            #
#                                                                            #
# Electronic papers are listed in the printed contents pages of an issue of  #
# Acta Crystallographica Section C within two months of acceptance and are   #
# available by email and via the online contents pages for that issue.       #
#                                                                            #
# Software is freely available for graphical display of the structure(s) in  #
# this CIF.  For information consult the CIF home page http://www.iucr.org/  #
# cif/home.html                                                              #
#                                                                            #
#            Copyright International Union of Crystallography                #
#                                                                            #
##############################################################################
data_I
_audit_creation_method     SHELXL-97
_chemical_name_systematic
;
(9<i>R</i>,10<i>R</i>,10a<i>R</i>)-9-(2-Bromophenyl)-10-nitro-6-phenyl-
10,10a-dihydro-9<i>H</i>-benzo[<i>c</i>]chromene-8-carbaldehyde
;
_chemical_name_common     ?
_chemical_formula_moiety     'C26 H18 Br N O4'
_chemical_formula_sum     'C26 H18 Br N O4'
_chemical_formula_iupac     'C26 H18 Br N O4'
_chemical_formula_weight     488.32
_chemical_melting_point     ?
_symmetry_cell_setting     monoclinic
_symmetry_space_group_name_H-M     'P 21'
_symmetry_space_group_name_Hall     'P 2yb'
loop_
    _symmetry_equiv_pos_as_xyz
    'x, y, z'
    '-x, y+1/2, -z'
_cell_length_a     7.1583(8)
_cell_length_b     13.2036(12)
_cell_length_c     11.2510(14)
_cell_angle_alpha     90.00
_cell_angle_beta     90.642(9)
_cell_angle_gamma     90.00
_cell_volume     1063.3(2)
_cell_formula_units_Z     2
_cell_measurement_reflns_used     5380
_cell_measurement_theta_min     3.6
_cell_measurement_theta_max     25.9
_cell_measurement_temperature     173(2)
_exptl_crystal_description     plate
_exptl_crystal_colour     yellow
_exptl_crystal_size_max     0.36
_exptl_crystal_size_mid     0.35
_exptl_crystal_size_min     0.19
_exptl_crystal_density_diffrn     1.525
_exptl_crystal_density_meas     ?
_exptl_crystal_density_method     'not measured'
_exptl_crystal_F_000     496
_exptl_absorpt_coefficient_mu     1.967
_exptl_absorpt_correction_type     multi-scan
_exptl_absorpt_process_details     '(MULABS; Spek, 2009; Blessing, 1995)'
_exptl_absorpt_correction_T_min     0.5377
_exptl_absorpt_correction_T_max     0.7062
_exptl_special_details
;
 ;
;
_diffrn_ambient_temperature     173(2)
_diffrn_radiation_type     MoK\a
_diffrn_radiation_wavelength     0.71073
_diffrn_radiation_source     'fine-focus sealed tube'
_diffrn_radiation_monochromator     graphite
_diffrn_measurement_device_type     'Stoe IPDS II two-circle'
_diffrn_measurement_method     \w
_diffrn_detector_area_resol_mean     ?
_diffrn_reflns_number     6069
_diffrn_reflns_av_R_equivalents     0.0339
_diffrn_reflns_av_sigmaI/netI     0.0386
_diffrn_reflns_theta_min     3.58
_diffrn_reflns_theta_max     25.58
_diffrn_reflns_theta_full     25.00
_diffrn_measured_fraction_theta_max     0.993
_diffrn_measured_fraction_theta_full     0.994
_diffrn_reflns_limit_h_min     -8
_diffrn_reflns_limit_h_max     8
_diffrn_reflns_limit_k_min     -16
_diffrn_reflns_limit_k_max     16
_diffrn_reflns_limit_l_min     -11
_diffrn_reflns_limit_l_max     13
_diffrn_standards_number     0
_diffrn_standards_interval_count     .
_diffrn_standards_interval_time     .
_diffrn_standards_decay_%     ?
_refine_special_details
;
Refinement of <i>F</i>^2^ against ALL reflections. The weighted <i>R</i>-factor
<i>wR</i> and goodness of fit <i>S</i> are based on <i>F</i>^2^, conventional
<i>R</i>-factors <i>R</i> are based on <i>F</i>, with <i>F</i> set to zero for
negative <i>F</i>^2^. The threshold expression of <i>F</i>^2^ >
\s(<i>F</i>^2^) is used only for calculating <i>R</i>-factors(gt) <i>etc</i>.
and is not relevant to the choice of reflections for refinement.
<i>R</i>-factors based on <i>F</i>^2^ are statistically about twice as large
as those based on <i>F</i>, and <i>R</i>- factors based on ALL data will be
even larger.
;
_reflns_number_total     3778
_reflns_number_gt     3443
_reflns_threshold_expression     I>2\s(I)
_refine_ls_structure_factor_coef     Fsqd
_refine_ls_matrix_type     full
_refine_ls_R_factor_all     0.0399
_refine_ls_R_factor_gt     0.0358
_refine_ls_wR_factor_gt     0.0854
_refine_ls_wR_factor_ref     0.0870
_refine_ls_goodness_of_fit_ref     0.995
_refine_ls_restrained_S_all     0.994
_refine_ls_number_reflns     3778
_refine_ls_number_parameters     290
_refine_ls_number_restraints     1
_refine_ls_hydrogen_treatment     constr
_refine_ls_weighting_scheme     calc
_refine_ls_weighting_details
                 'calc w=1/[\s^2^(Fo^2^)+(0.0608P)^2^] where P=(Fo^2^+2Fc^2^)/3'
_atom_sites_solution_hydrogens     geom
_atom_sites_solution_primary     direct
_atom_sites_solution_secondary     difmap
_refine_ls_shift/su_max     0.001
_refine_ls_shift/su_mean     0.000
_refine_diff_density_max     0.586
_refine_diff_density_min     -0.597
_refine_ls_extinction_method     'SHELXL97 (Sheldrick, 2008)'
_refine_ls_extinction_coef     0.021(2)
_refine_ls_extinction_expression
                                  'Fc^*^=kFc[1+0.001xFc^2^\l^3^/sin(2\q)]^-1/4^'
_refine_ls_abs_structure_details     'Flack (1983), 1700 Friedel pairs'
_refine_ls_abs_structure_Flack     -0.003(8)
loop_
    _atom_type_symbol
    _atom_type_description
    _atom_type_scat_dispersion_real
    _atom_type_scat_dispersion_imag
    _atom_type_scat_source
    'C' 'C' 0.0033 0.0016
                         'International Tables Vol C Tables 4.2.6.8 and 6.1.1.4'
    'H' 'H' 0.0000 0.0000
                         'International Tables Vol C Tables 4.2.6.8 and 6.1.1.4'
    'Br' 'Br' -0.2901 2.4595
                         'International Tables Vol C Tables 4.2.6.8 and 6.1.1.4'
    'N' 'N' 0.0061 0.0033
                         'International Tables Vol C Tables 4.2.6.8 and 6.1.1.4'
    'O' 'O' 0.0106 0.0060
                         'International Tables Vol C Tables 4.2.6.8 and 6.1.1.4'
_computing_data_collection     'X-AREA (Stoe & Cie, 2001)'
_computing_cell_refinement     'X-AREA (Stoe & Cie, 2001)'
_computing_data_reduction     'X-AREA (Stoe & Cie, 2001)'
_computing_structure_solution     'SHELXS97 (Sheldrick, 2008)'
_computing_structure_refinement     'SHELXL97 (Sheldrick, 2008)'
_computing_molecular_graphics     'XP (Sheldrick, 2008)'
_computing_publication_material     'SHELXL97 (Sheldrick, 2008)'
loop_
    _atom_site_type_symbol
    _atom_site_label
    _atom_site_fract_x
    _atom_site_fract_y
    _atom_site_fract_z
    _atom_site_U_iso_or_equiv
    _atom_site_adp_type
    _atom_site_calc_flag
    _atom_site_refinement_flags
    _atom_site_occupancy
    _atom_site_symmetry_multiplicity
    _atom_site_disorder_assembly
    _atom_site_disorder_group
    Br Br1 0.10708(4) 0.57378(3) 0.75261(3) 0.04064(14) Uani d . 1 1 . .
    O O1 0.2792(3) 0.61771(19) 0.0890(2) 0.0276(5) Uani d . 1 1 . .
    C C2 0.4038(4) 0.5584(2) 0.1524(3) 0.0227(6) Uani d . 1 1 . .
    C C3 0.3955(4) 0.5501(2) 0.2723(3) 0.0231(7) Uani d . 1 1 . .
    C C4 0.2625(4) 0.6123(2) 0.3462(3) 0.0222(6) Uani d . 1 1 . .
    H H4 0.3374 0.6693 0.3808 0.027 Uiso calc R 1 1 . .
    C C5 0.1122(4) 0.6604(2) 0.2682(3) 0.0240(7) Uani d . 1 1 . .
    C C6 -0.0442(5) 0.7082(3) 0.3160(4) 0.0295(8) Uani d . 1 1 . .
    H H6 -0.0573 0.7119 0.3998 0.035 Uiso calc R 1 1 . .
    C C7 -0.1813(5) 0.7506(3) 0.2423(4) 0.0360(8) Uani d . 1 1 . .
    H H7 -0.2868 0.7830 0.2760 0.043 Uiso calc R 1 1 . .
    C C8 -0.1636(5) 0.7455(3) 0.1208(4) 0.0348(8) Uani d . 1 1 . .
    H H8 -0.2588 0.7729 0.0709 0.042 Uiso calc R 1 1 . .
    C C9 -0.0093(5) 0.7010(3) 0.0707(3) 0.0299(7) Uani d . 1 1 . .
    H H9 0.0040 0.6986 -0.0131 0.036 Uiso calc R 1 1 . .
    C C10 0.1272(5) 0.6595(2) 0.1459(3) 0.0246(7) Uani d . 1 1 . .
    C C11 0.5043(4) 0.4747(2) 0.3365(3) 0.0227(6) Uani d . 1 1 . .
    H H11 0.5940 0.4370 0.2934 0.027 Uiso calc R 1 1 . .
    C C12 0.4863(4) 0.4550(2) 0.4530(3) 0.0237(7) Uani d . 1 1 . .
    C C13 0.3483(4) 0.5097(3) 0.5309(3) 0.0234(7) Uani d . 1 1 . .
    H H13 0.2916 0.4581 0.5847 0.028 Uiso calc R 1 1 . .
    C C14 0.1891(4) 0.5519(2) 0.4502(3) 0.0251(7) Uani d . 1 1 . .
    H H14 0.1088 0.5973 0.4991 0.030 Uiso calc R 1 1 . .
    N N14 0.0711(4) 0.4609(3) 0.4096(3) 0.0340(7) Uani d . 1 1 . .
    O O141 0.0475(4) 0.4442(2) 0.3057(3) 0.0426(7) Uani d . 1 1 . .
    O O142 0.0106(6) 0.4048(4) 0.4866(4) 0.0808(14) Uani d . 1 1 . .
    C C15 0.5881(5) 0.3690(2) 0.5044(3) 0.0261(7) Uani d . 1 1 . .
    H H15 0.6739 0.3343 0.4551 0.031 Uiso calc R 1 1 . .
    O O15 0.5706(4) 0.33907(19) 0.6056(2) 0.0329(6) Uani d . 1 1 . .
    C C21 0.5311(4) 0.5078(2) 0.0706(3) 0.0233(7) Uani d . 1 1 . .
    C C22 0.7220(5) 0.4978(3) 0.0954(3) 0.0286(7) Uani d . 1 1 . .
    H H22 0.7722 0.5223 0.1684 0.034 Uiso calc R 1 1 . .
    C C23 0.8374(5) 0.4526(3) 0.0140(4) 0.0368(8) Uani d . 1 1 . .
    H H23 0.9667 0.4448 0.0318 0.044 Uiso calc R 1 1 . .
    C C24 0.7662(5) 0.4180(3) -0.0946(3) 0.0341(8) Uani d . 1 1 . .
    H H24 0.8465 0.3878 -0.1511 0.041 Uiso calc R 1 1 . .
    C C25 0.5773(5) 0.4282(3) -0.1190(3) 0.0333(8) Uani d . 1 1 . .
    H H25 0.5278 0.4044 -0.1926 0.040 Uiso calc R 1 1 . .
    C C26 0.4612(5) 0.4722(3) -0.0384(3) 0.0283(7) Uani d . 1 1 . .
    H H26 0.3319 0.4788 -0.0565 0.034 Uiso calc R 1 1 . .
    C C31 0.4333(4) 0.5917(2) 0.6090(3) 0.0235(7) Uani d . 1 1 . .
    C C32 0.3449(5) 0.6269(3) 0.7118(3) 0.0311(7) Uani d . 1 1 . .
    C C33 0.4251(6) 0.6979(3) 0.7875(3) 0.0379(9) Uani d . 1 1 . .
    H H33 0.3617 0.7194 0.8569 0.046 Uiso calc R 1 1 . .
    C C34 0.5987(6) 0.7368(3) 0.7604(4) 0.0415(10) Uani d . 1 1 . .
    H H34 0.6563 0.7848 0.8120 0.050 Uiso calc R 1 1 . .
    C C35 0.6882(6) 0.7064(3) 0.6592(4) 0.0362(8) Uani d . 1 1 . .
    H H35 0.8062 0.7345 0.6399 0.043 Uiso calc R 1 1 . .
    C C36 0.6062(5) 0.6344(3) 0.5846(3) 0.0295(7) Uani d . 1 1 . .
    H H36 0.6703 0.6138 0.5152 0.035 Uiso calc R 1 1 . .
loop_
    _atom_site_aniso_label
    _atom_site_aniso_U_11
    _atom_site_aniso_U_22
    _atom_site_aniso_U_33
    _atom_site_aniso_U_12
    _atom_site_aniso_U_13
    _atom_site_aniso_U_23
    Br1 0.03347(18) 0.0590(2) 0.02960(18) 0.0109(2) 0.00755(12) 0.0032(2)
    O1 0.0266(11) 0.0314(11) 0.0249(12) 0.0089(9) 0.0029(9) 0.0033(10)
    C2 0.0192(13) 0.0208(17) 0.0281(15) 0.0000(12) -0.0017(11) 0.0022(14)
    C3 0.0187(13) 0.0227(19) 0.0279(16) 0.0003(11) -0.0009(12) -0.0020(12)
    C4 0.0207(14) 0.0209(14) 0.0248(16) 0.0016(11) -0.0025(12) -0.0020(12)
    C5 0.0245(16) 0.0178(14) 0.0296(18) 0.0003(12) 0.0014(14) -0.0013(13)
    C6 0.0309(18) 0.0262(17) 0.0315(19) 0.0088(14) 0.0010(16) -0.0020(14)
    C7 0.0290(17) 0.0307(18) 0.048(2) 0.0116(15) 0.0011(16) 0.0000(16)
    C8 0.0317(18) 0.0312(18) 0.041(2) 0.0104(16) -0.0047(16) 0.0036(16)
    C9 0.0307(17) 0.0264(17) 0.0324(19) 0.0023(14) -0.0041(14) 0.0029(14)
    C10 0.0232(15) 0.0189(15) 0.0317(18) 0.0020(12) -0.0009(13) 0.0000(13)
    C11 0.0157(13) 0.0228(15) 0.0297(18) -0.0001(12) -0.0018(12) -0.0021(13)
    C12 0.0187(14) 0.0226(15) 0.0296(17) 0.0011(12) -0.0008(13) -0.0019(13)
    C13 0.0204(15) 0.0282(16) 0.0218(16) 0.0021(12) -0.0004(12) 0.0000(13)
    C14 0.0187(13) 0.030(2) 0.0268(15) 0.0019(12) -0.0004(11) -0.0008(13)
    N14 0.0192(13) 0.0451(18) 0.0375(18) -0.0102(13) -0.0045(13) 0.0108(15)
    O141 0.0450(16) 0.0380(15) 0.0445(18) -0.0127(13) -0.0067(15) -0.0049(13)
    O142 0.077(3) 0.105(3) 0.060(2) -0.062(2) -0.013(2) 0.030(2)
    C15 0.0223(15) 0.0235(16) 0.0324(19) 0.0020(12) -0.0031(13) -0.0030(14)
    O15 0.0415(14) 0.0308(12) 0.0264(14) 0.0070(11) 0.0000(11) 0.0040(10)
    C21 0.0254(16) 0.0184(15) 0.0260(16) 0.0008(12) 0.0010(13) 0.0007(13)
    C22 0.0247(16) 0.0304(17) 0.0306(18) -0.0027(13) 0.0010(13) -0.0031(14)
    C23 0.0259(17) 0.0379(19) 0.047(2) 0.0003(15) 0.0061(16) -0.0034(17)
    C24 0.0381(19) 0.0295(17) 0.035(2) 0.0041(15) 0.0103(16) -0.0060(16)
    C25 0.043(2) 0.0305(19) 0.0262(18) 0.0017(16) -0.0006(16) -0.0034(14)
    C26 0.0260(16) 0.0315(18) 0.0273(17) 0.0003(14) -0.0022(13) 0.0011(14)
    C31 0.0249(13) 0.0236(19) 0.0219(14) 0.0060(12) -0.0040(11) 0.0024(13)
    C32 0.0339(17) 0.0328(18) 0.0266(17) 0.0082(15) -0.0032(14) 0.0022(15)
    C33 0.055(2) 0.034(2) 0.0239(18) 0.0143(18) -0.0043(16) -0.0057(15)
    C34 0.055(2) 0.0288(18) 0.040(2) 0.0041(18) -0.0176(19) -0.0057(17)
    C35 0.0363(19) 0.0274(17) 0.044(2) -0.0001(15) -0.0141(17) -0.0030(16)
    C36 0.0270(16) 0.0294(18) 0.0321(19) 0.0024(14) -0.0041(14) -0.0004(15)
_geom_special_details
;
All e.s.d.'s (except the e.s.d. in the dihedral angle between two l.s. planes)
are estimated using the full covariance matrix. The cell e.s.d.'s are taken
into account individually in the estimation of e.s.d.'s in distances, angles
and torsion angles; correlations between e.s.d.'s in cell parameters are only
used when they are defined by crystal symmetry. An approximate (isotropic)
treatment of cell e.s.d.'s is used for estimating e.s.d.'s involving l.s.
planes.
;
loop_
    _geom_bond_atom_site_label_1
    _geom_bond_atom_site_label_2
    _geom_bond_site_symmetry_2
    _geom_bond_distance
    _geom_bond_publ_flag
    Br1 C32 . 1.902(4) ?
    O1 C2 . 1.379(4) ?
    O1 C10 . 1.383(4) ?
    C2 C3 . 1.356(4) ?
    C2 C21 . 1.464(4) ?
    C3 C11 . 1.451(4) ?
    C3 C4 . 1.514(4) ?
    C4 C14 . 1.515(5) ?
    C4 C5 . 1.520(4) ?
    C4 H4 . 1.0000 ?
    C5 C10 . 1.382(5) ?
    C5 C6 . 1.398(5) ?
    C6 C7 . 1.394(5) ?
    C6 H6 . 0.9500 ?
    C7 C8 . 1.377(6) ?
    C7 H7 . 0.9500 ?
    C8 C9 . 1.377(5) ?
    C8 H8 . 0.9500 ?
    C9 C10 . 1.397(5) ?
    C9 H9 . 0.9500 ?
    C11 C12 . 1.345(5) ?
    C11 H11 . 0.9500 ?
    C12 C15 . 1.465(5) ?
    C12 C13 . 1.511(4) ?
    C13 C31 . 1.517(4) ?
    C13 C14 . 1.553(4) ?
    C13 H13 . 1.0000 ?
    C14 N14 . 1.534(4) ?
    C14 H14 . 1.0000 ?
    N14 O141 . 1.201(4) ?
    N14 O142 . 1.223(5) ?
    C15 O15 . 1.213(4) ?
    C15 H15 . 0.9500 ?
    C21 C22 . 1.398(5) ?
    C21 C26 . 1.401(5) ?
    C22 C23 . 1.377(5) ?
    C22 H22 . 0.9500 ?
    C23 C24 . 1.395(6) ?
    C23 H23 . 0.9500 ?
    C24 C25 . 1.383(5) ?
    C24 H24 . 0.9500 ?
    C25 C26 . 1.367(5) ?
    C25 H25 . 0.9500 ?
    C26 H26 . 0.9500 ?
    C31 C36 . 1.390(5) ?
    C31 C32 . 1.404(5) ?
    C32 C33 . 1.387(6) ?
    C33 C34 . 1.383(6) ?
    C33 H33 . 0.9500 ?
    C34 C35 . 1.373(6) ?
    C34 H34 . 0.9500 ?
    C35 C36 . 1.393(5) ?
    C35 H35 . 0.9500 ?
    C36 H36 . 0.9500 ?
loop_
    _geom_angle_atom_site_label_1
    _geom_angle_atom_site_label_2
    _geom_angle_atom_site_label_3
    _geom_angle_site_symmetry_1
    _geom_angle_site_symmetry_3
    _geom_angle
    _geom_angle_publ_flag
    C2 O1 C10 . . 119.6(3) ?
    C3 C2 O1 . . 121.7(3) ?
    C3 C2 C21 . . 128.5(3) ?
    O1 C2 C21 . . 109.7(3) ?
    C2 C3 C11 . . 121.5(3) ?
    C2 C3 C4 . . 122.5(3) ?
    C11 C3 C4 . . 115.9(3) ?
    C3 C4 C14 . . 111.3(3) ?
    C3 C4 C5 . . 110.8(3) ?
    C14 C4 C5 . . 114.6(3) ?
    C3 C4 H4 . . 106.5 ?
    C14 C4 H4 . . 106.5 ?
    C5 C4 H4 . . 106.5 ?
    C10 C5 C6 . . 117.3(3) ?
    C10 C5 C4 . . 120.6(3) ?
    C6 C5 C4 . . 122.1(3) ?
    C7 C6 C5 . . 121.0(4) ?
    C7 C6 H6 . . 119.5 ?
    C5 C6 H6 . . 119.5 ?
    C8 C7 C6 . . 119.9(3) ?
    C8 C7 H7 . . 120.1 ?
    C6 C7 H7 . . 120.1 ?
    C9 C8 C7 . . 120.7(3) ?
    C9 C8 H8 . . 119.7 ?
    C7 C8 H8 . . 119.7 ?
    C8 C9 C10 . . 118.6(3) ?
    C8 C9 H9 . . 120.7 ?
    C10 C9 H9 . . 120.7 ?
    C5 C10 O1 . . 122.3(3) ?
    C5 C10 C9 . . 122.5(3) ?
    O1 C10 C9 . . 115.1(3) ?
    C12 C11 C3 . . 124.1(3) ?
    C12 C11 H11 . . 117.9 ?
    C3 C11 H11 . . 117.9 ?
    C11 C12 C15 . . 118.9(3) ?
    C11 C12 C13 . . 122.9(3) ?
    C15 C12 C13 . . 117.8(3) ?
    C12 C13 C31 . . 114.6(3) ?
    C12 C13 C14 . . 108.2(3) ?
    C31 C13 C14 . . 111.7(3) ?
    C12 C13 H13 . . 107.4 ?
    C31 C13 H13 . . 107.4 ?
    C14 C13 H13 . . 107.4 ?
    C4 C14 N14 . . 112.2(3) ?
    C4 C14 C13 . . 112.5(3) ?
    N14 C14 C13 . . 106.9(3) ?
    C4 C14 H14 . . 108.4 ?
    N14 C14 H14 . . 108.4 ?
    C13 C14 H14 . . 108.4 ?
    O141 N14 O142 . . 122.1(3) ?
    O141 N14 C14 . . 120.3(3) ?
    O142 N14 C14 . . 117.5(3) ?
    O15 C15 C12 . . 124.6(3) ?
    O15 C15 H15 . . 117.7 ?
    C12 C15 H15 . . 117.7 ?
    C22 C21 C26 . . 118.8(3) ?
    C22 C21 C2 . . 122.2(3) ?
    C26 C21 C2 . . 119.0(3) ?
    C23 C22 C21 . . 120.1(3) ?
    C23 C22 H22 . . 120.0 ?
    C21 C22 H22 . . 120.0 ?
    C22 C23 C24 . . 120.5(3) ?
    C22 C23 H23 . . 119.7 ?
    C24 C23 H23 . . 119.7 ?
    C25 C24 C23 . . 119.3(3) ?
    C25 C24 H24 . . 120.3 ?
    C23 C24 H24 . . 120.3 ?
    C26 C25 C24 . . 120.6(3) ?
    C26 C25 H25 . . 119.7 ?
    C24 C25 H25 . . 119.7 ?
    C25 C26 C21 . . 120.7(3) ?
    C25 C26 H26 . . 119.7 ?
    C21 C26 H26 . . 119.7 ?
    C36 C31 C32 . . 116.0(3) ?
    C36 C31 C13 . . 121.8(3) ?
    C32 C31 C13 . . 122.1(3) ?
    C33 C32 C31 . . 122.9(4) ?
    C33 C32 Br1 . . 117.8(3) ?
    C31 C32 Br1 . . 119.3(3) ?
    C34 C33 C32 . . 118.9(4) ?
    C34 C33 H33 . . 120.6 ?
    C32 C33 H33 . . 120.6 ?
    C35 C34 C33 . . 120.2(4) ?
    C35 C34 H34 . . 119.9 ?
    C33 C34 H34 . . 119.9 ?
    C34 C35 C36 . . 120.1(4) ?
    C34 C35 H35 . . 119.9 ?
    C36 C35 H35 . . 119.9 ?
    C31 C36 C35 . . 121.9(3) ?
    C31 C36 H36 . . 119.1 ?
    C35 C36 H36 . . 119.1 ?
loop_
    _geom_torsion_atom_site_label_1
    _geom_torsion_atom_site_label_2
    _geom_torsion_atom_site_label_3
    _geom_torsion_atom_site_label_4
    _geom_torsion_site_symmetry_1
    _geom_torsion_site_symmetry_2
    _geom_torsion_site_symmetry_3
    _geom_torsion_site_symmetry_4
    _geom_torsion
    _geom_torsion_publ_flag
    C10 O1 C2 C3 . . . . -8.5(4) ?
    C10 O1 C2 C21 . . . . 169.5(3) ?
    O1 C2 C3 C11 . . . . 169.1(3) ?
    C21 C2 C3 C11 . . . . -8.6(5) ?
    O1 C2 C3 C4 . . . . -6.0(5) ?
    C21 C2 C3 C4 . . . . 176.3(3) ?
    C2 C3 C4 C14 . . . . 143.9(3) ?
    C11 C3 C4 C14 . . . . -31.4(4) ?
    C2 C3 C4 C5 . . . . 15.1(4) ?
    C11 C3 C4 C5 . . . . -160.2(3) ?
    C3 C4 C5 C10 . . . . -11.3(4) ?
    C14 C4 C5 C10 . . . . -138.3(3) ?
    C3 C4 C5 C6 . . . . 169.7(3) ?
    C14 C4 C5 C6 . . . . 42.7(4) ?
    C10 C5 C6 C7 . . . . 1.7(5) ?
    C4 C5 C6 C7 . . . . -179.2(3) ?
    C5 C6 C7 C8 . . . . 0.1(6) ?
    C6 C7 C8 C9 . . . . -1.6(6) ?
    C7 C8 C9 C10 . . . . 1.2(6) ?
    C6 C5 C10 O1 . . . . 177.6(3) ?
    C4 C5 C10 O1 . . . . -1.5(5) ?
    C6 C5 C10 C9 . . . . -2.2(5) ?
    C4 C5 C10 C9 . . . . 178.7(3) ?
    C2 O1 C10 C5 . . . . 12.3(5) ?
    C2 O1 C10 C9 . . . . -167.9(3) ?
    C8 C9 C10 C5 . . . . 0.8(5) ?
    C8 C9 C10 O1 . . . . -179.0(3) ?
    C2 C3 C11 C12 . . . . -172.0(3) ?
    C4 C3 C11 C12 . . . . 3.3(4) ?
    C3 C11 C12 C15 . . . . 172.8(3) ?
    C3 C11 C12 C13 . . . . 0.2(5) ?
    C11 C12 C13 C31 . . . . -101.9(4) ?
    C15 C12 C13 C31 . . . . 85.4(4) ?
    C11 C12 C13 C14 . . . . 23.4(4) ?
    C15 C12 C13 C14 . . . . -149.3(3) ?
    C3 C4 C14 N14 . . . . -64.0(3) ?
    C5 C4 C14 N14 . . . . 62.7(3) ?
    C3 C4 C14 C13 . . . . 56.5(3) ?
    C5 C4 C14 C13 . . . . -176.7(3) ?
    C12 C13 C14 C4 . . . . -51.2(3) ?
    C31 C13 C14 C4 . . . . 75.8(3) ?
    C12 C13 C14 N14 . . . . 72.3(3) ?
    C31 C13 C14 N14 . . . . -160.7(3) ?
    C4 C14 N14 O141 . . . . 0.6(4) ?
    C13 C14 N14 O141 . . . . -123.1(3) ?
    C4 C14 N14 O142 . . . . 177.4(4) ?
    C13 C14 N14 O142 . . . . 53.7(5) ?
    C11 C12 C15 O15 . . . . -173.6(3) ?
    C13 C12 C15 O15 . . . . -0.6(5) ?
    C3 C2 C21 C22 . . . . -43.0(5) ?
    O1 C2 C21 C22 . . . . 139.1(3) ?
    C3 C2 C21 C26 . . . . 139.9(3) ?
    O1 C2 C21 C26 . . . . -38.0(4) ?
    C26 C21 C22 C23 . . . . -0.8(5) ?
    C2 C21 C22 C23 . . . . -177.9(3) ?
    C21 C22 C23 C24 . . . . 1.2(6) ?
    C22 C23 C24 C25 . . . . -1.0(6) ?
    C23 C24 C25 C26 . . . . 0.4(6) ?
    C24 C25 C26 C21 . . . . 0.0(5) ?
    C22 C21 C26 C25 . . . . 0.2(5) ?
    C2 C21 C26 C25 . . . . 177.4(3) ?
    C12 C13 C31 C36 . . . . 19.3(4) ?
    C14 C13 C31 C36 . . . . -104.2(3) ?
    C12 C13 C31 C32 . . . . -158.9(3) ?
    C14 C13 C31 C32 . . . . 77.7(4) ?
    C36 C31 C32 C33 . . . . -1.8(5) ?
    C13 C31 C32 C33 . . . . 176.5(3) ?
    C36 C31 C32 Br1 . . . . 179.7(2) ?
    C13 C31 C32 Br1 . . . . -2.1(4) ?
    C31 C32 C33 C34 . . . . 0.8(6) ?
    Br1 C32 C33 C34 . . . . 179.3(3) ?
    C32 C33 C34 C35 . . . . 0.9(6) ?
    C33 C34 C35 C36 . . . . -1.4(6) ?
    C32 C31 C36 C35 . . . . 1.2(5) ?
    C13 C31 C36 C35 . . . . -177.1(3) ?
    C34 C35 C36 C31 . . . . 0.4(5) ?
loop_
    _geom_hbond_atom_site_label_D
    _geom_hbond_atom_site_label_H
    _geom_hbond_atom_site_label_A
    _geom_hbond_site_symmetry_A
    _geom_hbond_distance_DH
    _geom_hbond_distance_HA
    _geom_hbond_distance_DA
    _geom_hbond_angle_DHA
    C4 H4 O15 2_656 1.00 2.34 3.266(4) 153.5
    C7 H7 O15 2_556 0.95 2.55 3.487(5) 168.4
    C25 H25 O15 1_554 0.95 2.45 3.314(4) 150.9
data_global
_journal_date_recd_electronic     2011-09-21
_journal_date_accepted     2011-09-28
_journal_name_full     'Acta Crystallographica, Section E'
_journal_year     2011
_journal_volume     67
_journal_issue     11
_journal_page_first     eo2844
_journal_page_last     eo2844
_journal_paper_category     QO
_journal_coeditor_code     QM2032
_publ_contact_author
;
      Dr. Michael Bolte
      Institut f\"ur Anorganische Chemie
      J. W. Goethe-Universit\"at
      Max-von-Laue-Str. 7
      60438 Frankfurt/Main
      Germany
;
_publ_contact_author_email     bolte@chemie.uni-frankfurt.de
_publ_contact_author_fax     '49 69 798 29239'
_publ_contact_author_phone     '49 69 798 29136'
_publ_section_title
;\
(9<i>R</i>,10<i>R</i>,10a<i>R</i>)-9-(2-Bromophenyl)-10-nitro-6-phenyl-10,10a-\
dihydro-9<i>H</i>-benzo[<i>c</i>]chromene-8-carbaldehyde
;
loop_
    _publ_author_name
    _publ_author_address
    'Dufour, Jeremy'
;     Institute of Organic Chemistry
      RWTH Aachen University
      Landoltweg 1,
      52074 Aachen
      Germany
;
    'Maji, Modhu Sudan'
;     Institute of Organic Chemistry
      RWTH Aachen University
      Landoltweg 1,
      52074 Aachen
      Germany
;
    'Bolte, Michael'
;     Institut f\"ur Anorganische Chemie
      J. W. Goethe-Universit\"at Frankfurt
      Max-von-Laue-Strasse 7
      60438 Frankfurt/Main
      Germany
;
_publ_section_abstract
;
The title compound, C~26~H~18~BrNO~4~, features a functionalized chromene. The
cyclohexene ring adopts a sofa conformation and has the nitro group and the
bromophenyl ring in an axial position. The ten atoms of the chromene moiety
lie in a common plane (r.m.s. deviation = 0.066 \%A). The attached phenyl ring
is twisted by 32.89(10)\% from the chromene plane. The crystal packing is
stabilized by C---H...O interactions.
;
_publ_section_comment
;
Functionalized chromenes are important compounds due to their biological
activity. They find wide application in medicinal chemistry and have shown to
display spasmolytic, diuretic, clotting, antiviral, anti-tumoral and
anti-anaphylactic activity. Additionally, they can be used as pigments,
photo-active materials and biodegradable agrochemicals. Furthermore, chromenes
are components of numerous natural products (Ellis & Lockhart, 2007).
The
title compound was prepared following two new consecutive domino reactions
starting from readily available propargylic alcohols, nitro-styrenes and
\a,\b-unsaturated aldehydes.
The title compound features a functionalized chromene. The cyclohexene ring
adopts a sofa conformation and has the nitro group and the bromophenyl ring in
an axial position. The ten atoms of the chromene moiety lie in a common plane
(r.m.s. deviation 0.066 \%A). The attached phenyl ring is twisted by
32.89(10)\% from the chromene plane. The crystal packing is stabilized by
C---H...O interactions.
;
_publ_section_references
;
Blessing, R. H. (1995). <i>Acta Cryst.</i> A<b>51</b>, 33--38.
Ellis, G. P. & Lockhart, I. M. (2007). <i>The Chemistry of Heterocyclic
Compounds, Chromenes, Chromanones, and Chromones</i>, Vol. 31, edited by G. P.
Ellis, pp. 1--1196. London: Wiley-VCH.
Flack, H. D. (1983). <i>Acta Cryst.</i> A<b>39</b>, 876--881.
Rueping, M., Dufour, J. & Maji, M. S. (2011). In preparation.
Sheldrick, G. M. (2008). <i>Acta Cryst.</i> A<b>64</b>, 112--122.
Spek, A. L. (2009). <i>Acta Cryst.</i> D<b>65</b>, 148--155.
Stoe & Cie  (2001). <i>X-AREA</i>. Stoe & Cie, Darmstadt, Germany.
;
_publ_section_related_literature
;
For functionalized chromenes, see: Ellis & Lockhart (2007). For the
synthesis
of the title compound, see: Rueping <i>et al.</i> (2011).
;
_publ_section_exptl_prep
;
The title compound has been synthesized as described by Rueping <i>et al.</i>
(2011).
;
_publ_section_exptl_refinement
;
All H atoms could be located by difference Fourier synthesis. They were refined
with fixed individual displacement parameters [U(H) = 1.2 <i>U</i>~eq~(C)]
using a riding model with C---H ranging from 0.95\%A to 1.00 \%A.
;
