# Supplementary material for: (9R,10R,10aR)-9-(2-Bromo­phen­yl)-10-nitro-6-phenyl-10,10a-dihydro-9H-benzo[c]chromene-8-carbaldehyde
Source: Acta Crystallogr Sect E Struct Rep Online. 2011 Oct 5;67(Pt 11):o2844. doi: 10.1107/S160053681103995X (PMC3247582; doi:10.1107/S160053681103995X)
Supplement: Supplementary file 2 [file e-67-o2844-Isup2.hkl]

# 
# h,k,l, Fc-squared, Fo-squared, sigma(Fo-squared) and status flag 
# 
data_I
_shelx_title ' mr80 in P21' 
_shelx_refln_list_code          4 
_shelx_F_calc_maximum      126.99 
_exptl_crystal_F_000       496.00 
_reflns_d_resolution_high  0.8230 
 
loop_ 
 _symmetry_equiv_pos_as_xyz 
 'x, y, z' 
 '-x, y+1/2, -z' 
 
_cell_length_a     7.1583 
_cell_length_b    13.2036 
_cell_length_c    11.2510 
_cell_angle_alpha  90.000 
_cell_angle_beta   90.642 
_cell_angle_gamma  90.000 
 
_shelx_F_squared_multiplier     1.000 
 
loop_ 
 _refln_index_h 
 _refln_index_k 
 _refln_index_l 
 _refln_F_squared_calc 
 _refln_F_squared_meas 
 _refln_F_squared_sigma 
 _refln_observed_status 
   0 -16   0       81.53       74.29      9.77 o 
   1 -15   0        1.92       13.64      7.32 o 
   2 -15   0       95.36      104.34     14.55 o 
   3 -15   0       41.79       46.03     14.92 o 
   0 -14   0      121.33      122.36     13.50 o 
   1 -14   0       61.79       56.46     12.98 o 
   2 -14   0       21.43       14.41     13.91 o 
   3 -14   0      102.72       80.15     14.22 o 
   4 -14   0      138.08      126.33     14.84 o 
   1 -13   0       27.58       33.51     13.14 o 
   2 -13   0      427.85      458.54     16.28 o 
   3 -13   0      123.75      122.76     10.37 o 
   4 -13   0      119.27      135.79     16.29 o 
   5 -13   0      219.54      185.91     12.35 o 
   1 -12   0      118.47      117.80      9.59 o 
   2 -12   0       40.53       38.70      7.38 o 
   3 -12   0      298.85      281.17     13.45 o 
   4 -12   0      274.03      272.03     16.64 o 
   5 -12   0       65.65       68.51     14.48 o 
   1 -11   0      121.44      110.53     16.07 o 
   2 -11   0      281.16      285.96      9.38 o 
   3 -11   0      822.28      797.75     23.98 o 
   4 -11   0       53.59       32.49     13.20 o 
   5 -11   0       98.64       95.72     13.76 o 
   6 -11   0       59.08       35.09     14.23 o 
   0 -10   0      354.81      360.14     16.04 o 
   1 -10   0      394.16      403.40      8.08 o 
   2 -10   0      266.42      279.36      8.50 o 
   3 -10   0      748.72      735.27     28.55 o 
   4 -10   0      783.60      797.90     59.74 o 
   5 -10   0      326.92      316.75     15.83 o 
   6 -10   0       45.36       45.21     13.40 o 
   1  -9   0      483.90      474.54      9.95 o 
   2  -9   0      862.51      809.76     19.84 o 
   3  -9   0     1164.08     1179.10     18.58 o 
   4  -9   0      177.70      186.03     10.52 o 
   5  -9   0       11.04        3.22     13.06 o 
   6  -9   0       83.93       65.37     11.15 o 
   7  -9   0      120.94       87.26     14.40 o 
   0  -8   0     2133.19     2053.84     33.29 o 
   1  -8   0     1371.46     1389.40     19.48 o 
   2  -8   0     1094.02     1142.31     16.78 o 
   3  -8   0      155.33      169.09      9.76 o 
   4  -8   0      351.57      364.77     11.41 o 
   5  -8   0      184.91      170.47     11.33 o 
   6  -8   0      168.91      154.36     24.06 o 
   7  -8   0       17.91       20.51     11.49 o 
   1  -7   0      287.38      299.42      9.47 o 
   2  -7   0      299.90      308.13      9.45 o 
   3  -7   0     1642.00     1791.78     29.80 o 
   4  -7   0      305.80      279.12     10.34 o 
   5  -7   0      310.57      296.23      9.40 o 
   6  -7   0      236.86      203.86     37.39 o 
   7  -7   0      306.25      313.12     22.45 o 
   0  -6   0     2081.75     1984.46     36.27 o 
   1  -6   0     2218.25     2140.52     42.91 o 
   2  -6   0      142.00      151.34      9.21 o 
   3  -6   0      235.78      268.24      8.66 o 
   4  -6   0      745.91      735.38     21.45 o 
   5  -6   0      153.98      152.90      8.62 o 
   6  -6   0      232.24      196.84     32.16 o 
   7  -6   0       17.88       16.06     15.57 o 
   8  -6   0       12.08       14.10     12.67 o 
   1  -5   0     1154.63     1198.19     23.07 o 
   2  -5   0      962.51      962.21     27.60 o 
   3  -5   0      260.23      260.29      9.51 o 
   4  -5   0      344.59      399.95     10.83 o 
   5  -5   0      150.10      138.66      9.84 o 
   6  -5   0      264.63      271.94     16.47 o 
   7  -5   0      349.00      342.32     16.83 o 
   8  -5   0       24.72       18.12     12.49 o 
   0  -4   0      400.28      450.29     21.44 o 
   1  -4   0       68.41       66.50      8.42 o 
   2  -4   0      767.44      823.00     13.43 o 
   3  -4   0      601.95      598.81     11.66 o 
   4  -4   0     2061.00     2007.13     59.65 o 
   5  -4   0      245.32      205.99     26.44 o 
   6  -4   0      840.97      845.83     22.08 o 
   7  -4   0      149.16      144.95     16.83 o 
   8  -4   0       64.36       59.51      9.97 o 
   1  -3   0    14344.86    16348.28    377.07 o 
   2  -3   0     1085.85     1089.55     19.89 o 
   3  -3   0     2682.98     2679.94     43.65 o 
   4  -3   0       64.86       70.83      6.99 o 
   5  -3   0      159.87      154.77     13.46 o 
   6  -3   0      446.79      458.84     16.59 o 
   7  -3   0      407.75      358.35     22.39 o 
   8  -3   0       14.47       13.31      8.72 o 
   1  -2   0      900.33      884.58     19.21 o 
   2  -2   0     1909.42     1866.90     22.77 o 
   3  -2   0      504.31      532.81     17.18 o 
   4  -2   0     1697.47     1762.98     19.90 o 
   5  -2   0     1594.77     1740.96     27.51 o 
   6  -2   0      331.07      323.71     35.96 o 
   7  -2   0      148.13      141.20      9.51 o 
   8  -2   0      190.82      201.29     16.09 o 
   2  -1   0     3064.24     2774.64    153.65 o 
   3  -1   0     4041.33     4069.35    132.27 o 
   4  -1   0     1331.50     1309.84     25.39 o 
   5  -1   0       24.80       29.64      8.30 o 
   6  -1   0      625.60      622.90     14.44 o 
   7  -1   0      685.18      681.17     32.93 o 
   8  -1   0      227.45      211.87     10.54 o 
   2   0   0     3047.39     3077.08     32.61 o 
   3   0   0      217.97      231.49     19.40 o 
   4   0   0     1171.09     1182.89     53.18 o 
   5   0   0      402.95      444.36     24.09 o 
   6   0   0      420.66      431.83     10.73 o 
   7   0   0       87.16       86.69      9.01 o 
   8   0   0       67.97       67.66      9.59 o 
   2   1   0     2590.22     2364.71     28.55 o 
   3   1   0     4024.52     4136.10     44.49 o 
   4   1   0     1185.22     1187.70     16.08 o 
   5   1   0       17.32       19.02      7.06 o 
   6   1   0      750.85      805.47     13.87 o 
   7   1   0      801.42      819.36     53.89 o 
   8   1   0      222.58      206.30     15.07 o 
   1   2   0     1313.49     1340.12     45.26 o 
   2   2   0     1738.31     1701.80     36.30 o 
   3   2   0      379.91      409.69     10.86 o 
   4   2   0     2012.58     2097.72     46.49 o 
   5   2   0     1538.62     1645.73     30.76 o 
   6   2   0      331.79      339.76      9.75 o 
   7   2   0      148.51      148.55     17.90 o 
   8   2   0      193.48      200.95     10.67 o 
   1   3   0    14537.72    16180.32    134.23 o 
   2   3   0     1483.84     1505.21     19.06 o 
   3   3   0     2254.98     2255.01     26.69 o 
   4   3   0       55.09       69.36      7.53 o 
   5   3   0      174.99      165.65      9.61 o 
   6   3   0      602.78      621.15     12.72 o 
   7   3   0      459.89      505.08     12.13 o 
   8   3   0        0.47        6.58      7.53 o 
   0   4   0      498.14      559.16     23.04 o 
   1   4   0      223.83      206.65     12.89 o 
   2   4   0      741.39      801.62     14.51 o 
   3   4   0      479.59      478.33     11.70 o 
   4   4   0     2108.19     2178.40     93.29 o 
   5   4   0      248.20      248.61     13.92 o 
   6   4   0      956.51      962.78     52.77 o 
   7   4   0      142.20      153.87     10.13 o 
   8   4   0       88.49       90.44      9.62 o 
   1   5   0     1445.18     1504.25     54.41 o 
   2   5   0     1120.92     1186.30     22.17 o 
   3   5   0      259.12      272.78     10.28 o 
   4   5   0      442.55      520.37     11.74 o 
   5   5   0      116.86      115.38      7.76 o 
   6   5   0      367.73      381.04     17.46 o 
   7   5   0      282.01      303.03     10.99 o 
   8   5   0       10.74        7.00      9.41 o 
   0   6   0     2326.71     2297.60     38.52 o 
   1   6   0     2272.11     2259.50     61.93 o 
   2   6   0      106.38      113.31     12.70 o 
   3   6   0      295.96      310.06     12.04 o 
   4   6   0      624.68      634.98     17.19 o 
   5   6   0      313.96      317.67     10.29 o 
   6   6   0      232.43      232.27      9.96 o 
   7   6   0       12.05       10.35      9.23 o 
   8   6   0       30.19       18.57      8.44 o 
   1   7   0      236.82      247.39     12.31 o 
   2   7   0      242.50      243.65     11.36 o 
   3   7   0     1498.51     1701.13     23.88 o 
   4   7   0      392.28      379.98     15.20 o 
   5   7   0      285.44      299.78     11.03 o 
   6   7   0      281.30      265.49     13.73 o 
   7   7   0      284.84      274.59     14.17 o 
   0   8   0     2394.58     2438.34     34.65 o 
   1   8   0     1172.90     1192.43     62.50 o 
   2   8   0     1123.68     1156.09     19.90 o 
   3   8   0      153.53      162.42     10.48 o 
   4   8   0      235.63      265.07     15.27 o 
   5   8   0      251.54      266.65     11.56 o 
   6   8   0      164.35      199.16     13.88 o 
   7   8   0       18.41       11.45      8.68 o 
   1   9   0      469.52      472.70     38.20 o 
   2   9   0      769.45      792.10     18.45 o 
   3   9   0     1088.77     1113.60     20.83 o 
   4   9   0      125.83      144.25     14.63 o 
   5   9   0       16.13       29.83      8.57 o 
   6   9   0      100.34       96.76     10.53 o 
   7   9   0      106.15      106.22     12.97 o 
   0  10   0      234.98      225.07     14.63 o 
   1  10   0      380.86      408.25     23.53 o 
   2  10   0      268.50      324.11     15.93 o 
   3  10   0      667.90      669.36     15.36 o 
   4  10   0      634.04      615.41     14.56 o 
   5  10   0      388.28      392.79     12.44 o 
   6  10   0       41.72       34.02      9.30 o 
   1  11   0      100.19      100.48     11.24 o 
   2  11   0      255.52      248.15     15.20 o 
   3  11   0      814.88      853.98     18.55 o 
   4  11   0       36.96       22.57     13.15 o 
   5  11   0      112.02      123.85     11.11 o 
   6  11   0       50.20       51.09     13.33 o 
   0  12   0       66.21       75.77     12.33 o 
   1  12   0      125.96      128.39     11.61 o 
   2  12   0       31.22       29.79     12.59 o 
   3  12   0      298.23      273.39     11.67 o 
   4  12   0      268.68      263.37     15.44 o 
   5  12   0       74.84       79.23     14.68 o 
   1  13   0       11.93       21.08     12.45 o 
   2  13   0      458.39      441.89     13.95 o 
   3  13   0      123.52      113.18     13.03 o 
   4  13   0      148.72      132.17     10.72 o 
   5  13   0      201.26      195.05     14.55 o 
   0  14   0       93.49       81.98     15.15 o 
   1  14   0       87.76       78.73     14.17 o 
   2  14   0       25.97       21.51      9.46 o 
   3  14   0      126.53       95.78     13.18 o 
   4  14   0      157.68      119.48     14.19 o 
   1  15   0        7.10        1.87      9.56 o 
   2  15   0      121.08       99.61     10.54 o 
   3  15   0       59.12       56.92     13.14 o 
   0  16   0       67.28       54.15     17.33 o 
  -3 -15   1       69.99       67.39     13.91 o 
  -2 -15   1        3.38       12.33     13.27 o 
  -1 -15   1       32.16       35.63     12.52 o 
   0 -15   1       99.19       91.01      7.13 o 
   1 -15   1       29.64       26.02      5.68 o 
   2 -15   1       86.40       71.45      6.21 o 
  -4 -14   1       21.04       12.85     13.77 o 
  -3 -14   1       69.94       87.61     14.97 o 
  -2 -14   1       39.51       36.41      9.58 o 
  -1 -14   1       39.47       46.30     12.66 o 
   0 -14   1       10.15        7.25      9.07 o 
   1 -14   1       35.97       33.50      6.42 o 
   2 -14   1      202.70      200.95      9.17 o 
   3 -14   1      108.17      105.43     13.25 o 
   4 -14   1      254.50      235.34     15.78 o 
  -5 -13   1       56.20       44.96     14.37 o 
  -4 -13   1       41.52       37.38     14.15 o 
  -3 -13   1       11.63       17.40     13.76 o 
  -2 -13   1      189.52      195.84     10.82 o 
  -1 -13   1      180.83      192.45     11.09 o 
   0 -13   1      316.98      310.27      9.95 o 
   1 -13   1       65.88       83.23      7.67 o 
   2 -13   1       22.26       23.84      7.34 o 
   3 -13   1      122.80      115.62      8.25 o 
   4 -13   1       21.07       17.07      9.49 o 
   5 -13   1       75.59       66.28     14.49 o 
  -5 -12   1       25.53        8.24     13.95 o 
  -4 -12   1      171.46      157.42     15.79 o 
  -3 -12   1       41.44       50.24     13.31 o 
  -2 -12   1      232.20      226.74     11.53 o 
  -1 -12   1      210.05      213.43      9.98 o 
   0 -12   1       87.81       95.07      7.40 o 
   1 -12   1       74.25       74.29      7.71 o 
   2 -12   1      195.49      191.11     12.80 o 
   3 -12   1       22.49       16.41      9.09 o 
   4 -12   1       36.66       35.73      8.01 o 
   5 -12   1       38.36       23.13     10.38 o 
  -6 -11   1      110.13       88.39     14.32 o 
  -5 -11   1      139.62      120.89     15.74 o 
  -4 -11   1       37.83       56.39     14.35 o 
  -3 -11   1      100.25      124.35     15.09 o 
  -2 -11   1      345.57      360.34     12.61 o 
  -1 -11   1      408.70      428.96     11.56 o 
   0 -11   1      153.47      158.26      9.42 o 
   1 -11   1      568.67      588.64     18.52 o 
   2 -11   1      141.20      145.09     10.00 o 
   3 -11   1        4.64       13.85      7.51 o 
   4 -11   1       23.15       20.20      7.80 o 
   5 -11   1      164.02      159.52     18.25 o 
   6 -11   1       65.89       47.16     14.36 o 
  -6 -10   1      207.62      177.18     15.02 o 
  -5 -10   1       32.33       27.65      9.97 o 
  -4 -10   1      261.96      262.99     16.28 o 
  -3 -10   1      473.78      506.80     16.85 o 
  -2 -10   1      337.05      372.85     12.49 o 
  -1 -10   1      328.49      364.72     11.63 o 
   0 -10   1       57.44       61.90      9.03 o 
   1 -10   1      354.58      330.21     15.63 o 
   2 -10   1      157.30      166.44     11.30 o 
   3 -10   1      575.28      600.13     12.69 o 
   4 -10   1       18.29       28.22      9.67 o 
   5 -10   1       28.86       39.76      7.63 o 
   6 -10   1       70.31       59.00     14.01 o 
  -7  -9   1       93.81       62.40     14.42 o 
  -6  -9   1      133.92      117.60     11.36 o 
  -5  -9   1      224.14      183.48     11.21 o 
  -4  -9   1      707.00      668.98     18.53 o 
  -3  -9   1      215.97      209.72     12.94 o 
  -2  -9   1      195.68      199.79      9.29 o 
  -1  -9   1      588.98      637.18     12.02 o 
   0  -9   1      457.02      492.56     16.29 o 
   1  -9   1      243.11      248.16     11.77 o 
   2  -9   1       38.44       36.40      9.04 o 
   3  -9   1      340.28      351.60     14.73 o 
   4  -9   1      193.92      201.34      9.30 o 
   5  -9   1      316.58      325.11     10.23 o 
   6  -9   1       29.22       30.06      9.66 o 
   7  -9   1       48.31       22.14     13.35 o 
  -7  -8   1      323.06      247.55     51.49 o 
  -6  -8   1      292.00      264.39     31.05 o 
  -5  -8   1      264.03      252.31     12.74 o 
  -4  -8   1      552.40      583.60     14.83 o 
  -3  -8   1      172.21      177.46      9.63 o 
  -2  -8   1      900.44      924.74     46.36 o 
  -1  -8   1       62.77       45.94      7.42 o 
   0  -8   1      124.86      144.97     13.67 o 
   1  -8   1      572.00      594.71     17.40 o 
   2  -8   1      827.38      902.56     14.01 o 
   3  -8   1     1051.37     1140.61     15.41 o 
   4  -8   1       23.01       24.67      9.44 o 
   5  -8   1      187.37      194.17      8.66 o 
   6  -8   1      221.14      182.40     33.17 o 
   7  -8   1      208.22      127.51     14.67 o 
  -7  -7   1      126.26      134.66     13.67 o 
  -6  -7   1      168.58      164.04     19.20 o 
  -5  -7   1     1323.93     1273.74     96.73 o 
  -4  -7   1      281.76      257.28     12.37 o 
  -3  -7   1     1017.21     1127.43     30.45 o 
  -2  -7   1       37.18       43.07      7.13 o 
  -1  -7   1      208.38      219.54     10.46 o 
   0  -7   1     1499.79     1653.38     29.42 o 
   1  -7   1      807.86      896.51     20.30 o 
   2  -7   1      321.84      337.33     11.13 o 
   3  -7   1      291.43      267.35      8.30 o 
   4  -7   1     1352.75     1343.31     50.60 o 
   5  -7   1      799.54      751.26     63.40 o 
   6  -7   1      115.19      110.79     11.95 o 
   7  -7   1       23.95       15.12     16.27 o 
  -8  -6   1      157.35      135.48     14.70 o 
  -7  -6   1       50.48       54.64     15.56 o 
  -6  -6   1      279.33      251.15     40.50 o 
  -5  -6   1      676.86      692.05     47.36 o 
  -4  -6   1      426.04      444.91     11.81 o 
  -3  -6   1     1115.01     1151.93     22.36 o 
  -2  -6   1     4012.55     4317.64     79.84 o 
  -1  -6   1     1245.83     1170.15     15.77 o 
   0  -6   1       30.50       29.75     13.14 o 
   1  -6   1      178.39      180.27     14.59 o 
   2  -6   1     4403.45     4833.99     85.88 o 
   3  -6   1     1136.28     1176.44     14.53 o 
   4  -6   1      502.60      503.77     13.82 o 
   5  -6   1      216.78      210.21     17.49 o 
   6  -6   1      456.95      439.06     42.89 o 
   7  -6   1      317.28      336.87     17.73 o 
   8  -6   1       65.56       69.39     16.00 o 
  -8  -5   1      160.44      137.21     14.53 o 
  -7  -5   1       27.11       25.19     12.22 o 
  -6  -5   1      206.04      228.29     15.39 o 
  -5  -5   1     1304.11     1245.08     44.69 o 
  -4  -5   1      340.63      332.48     11.14 o 
  -3  -5   1      485.26      498.67     14.94 o 
  -2  -5   1      558.89      521.07     22.51 o 
  -1  -5   1     2959.21     2898.63    119.64 o 
   0  -5   1     3717.68     3861.68     50.95 o 
   1  -5   1     2325.54     2435.78     34.53 o 
   2  -5   1     1533.01     1602.01     55.26 o 
   3  -5   1      672.32      708.05     11.96 o 
   4  -5   1      710.35      689.34     28.42 o 
   5  -5   1     2073.07     2036.60    164.41 o 
   6  -5   1      252.61      270.14     10.93 o 
   7  -5   1        2.27        6.55     12.11 o 
   8  -5   1       70.52       75.60     15.92 o 
  -8  -4   1      365.93      302.53     11.50 o 
  -7  -4   1      126.53      139.42     13.78 o 
  -6  -4   1      529.64      535.96     17.65 o 
  -5  -4   1       58.38       66.04     11.96 o 
  -4  -4   1      472.15      474.11     15.74 o 
  -3  -4   1      505.08      502.47     16.20 o 
  -2  -4   1     2964.48     2949.78     38.61 o 
  -1  -4   1     2272.82     2420.08     79.99 o 
   0  -4   1     1387.80     1291.17     19.19 o 
   1  -4   1     2140.30     2117.12     33.42 o 
   2  -4   1     6619.63     6973.43    171.24 o 
   3  -4   1     2610.89     2717.30     60.85 o 
   4  -4   1     1145.92     1168.10     52.17 o 
   5  -4   1      849.81      836.33     65.17 o 
   6  -4   1      545.77      551.11     18.54 o 
   7  -4   1      667.23      653.35     20.00 o 
   8  -4   1      146.69      125.61     10.08 o 
  -8  -3   1       70.44       67.57      9.18 o 
  -7  -3   1       68.78       66.21      9.96 o 
  -6  -3   1        7.53       10.70     10.74 o 
  -5  -3   1     1170.18     1203.79     24.40 o 
  -4  -3   1      573.92      566.21     39.44 o 
  -3  -3   1      839.41      848.18     21.40 o 
  -2  -3   1     2068.17     1997.18     32.72 o 
  -1  -3   1    10745.70    11196.42    100.84 o 
   0  -3   1     3023.79     2977.65     32.89 o 
   1  -3   1    16125.51    18173.36    144.28 o 
   2  -3   1      873.43      976.70     15.34 o 
   3  -3   1      555.30      552.07     11.10 o 
   4  -3   1     1143.52     1161.19     57.88 o 
   5  -3   1     1147.81     1200.34     15.84 o 
   6  -3   1       54.96       58.53      9.23 o 
   7  -3   1       19.32       14.44      8.72 o 
   8  -3   1       56.87       52.01     10.02 o 
  -8  -2   1      331.01      331.68     11.16 o 
  -7  -2   1      623.05      625.89     18.37 o 
  -6  -2   1      349.81      314.43     41.37 o 
  -5  -2   1       87.64       85.55     11.88 o 
  -4  -2   1      202.42      190.62     10.87 o 
  -3  -2   1     1646.95     1530.71     64.80 o 
  -2  -2   1      813.05      797.44     22.75 o 
  -1  -2   1     1973.75     1833.86     36.04 o 
   0  -2   1      251.35      236.69     12.27 o 
   1  -2   1     1063.98      997.23     25.85 o 
   2  -2   1     4016.00     4048.91     77.05 o 
   3  -2   1     3323.21     3268.86    124.00 o 
   4  -2   1      511.14      551.05     13.28 o 
   5  -2   1      131.81      130.06      9.76 o 
   6  -2   1     1278.73     1232.36     82.54 o 
   7  -2   1       55.84       62.30      9.24 o 
   8  -2   1      334.34      315.34     11.72 o 
  -8  -1   1       61.66       47.90      9.29 o 
  -7  -1   1       79.61       70.36      9.02 o 
  -6  -1   1      315.48      281.61     20.04 o 
  -5  -1   1      691.69      641.99     80.55 o 
  -4  -1   1     2004.59     1880.95     29.34 o 
  -3  -1   1      256.37      221.10     14.84 o 
  -2  -1   1     1088.85      841.95     26.65 o 
  -1  -1   1      532.53      430.21     21.64 o 
   1  -1   1     3738.11     3603.59     39.67 o 
   2  -1   1      595.37      499.94     29.59 o 
   3  -1   1      680.07      731.99     14.11 o 
   4  -1   1     2475.39     2874.33     41.31 o 
   5  -1   1      430.82      406.68     14.01 o 
   6  -1   1       85.66       82.37     10.04 o 
   7  -1   1       98.84      107.48      9.57 o 
   8  -1   1        1.27        3.86      8.92 o 
  -8   0   1      418.27      401.72     18.47 o 
  -7   0   1      280.63      274.31     10.36 o 
  -6   0   1      454.49      470.15     24.98 o 
  -5   0   1       88.75       82.00      8.85 o 
  -4   0   1       15.40       13.59      8.45 o 
  -3   0   1     1959.53     1775.59    123.58 o 
   2   0   1      829.28      841.06     56.49 o 
   3   0   1       14.86       17.13      7.70 o 
   4   0   1      363.15      415.64      9.93 o 
   5   0   1      366.83      359.43      9.25 o 
   6   0   1      292.82      286.70     11.54 o 
   7   0   1       86.10       84.47      9.36 o 
   8   0   1      143.88      146.24      9.47 o 
  -8   1   1       55.14       59.32      9.16 o 
  -7   1   1       82.89       79.21      8.94 o 
  -6   1   1      300.48      298.78     10.81 o 
  -5   1   1      721.51      698.84     14.71 o 
  -4   1   1     1789.25     1696.33     41.95 o 
  -3   1   1      175.52      144.21     11.41 o 
  -2   1   1     1228.71     1135.81     57.53 o 
  -1   1   1      466.88      358.15     19.87 o 
   1   1   1     3031.94     2747.15     91.79 o 
   2   1   1      586.77      527.12     12.74 o 
   3   1   1      515.07      565.47     14.71 o 
   4   1   1     2674.47     2948.99     21.68 o 
   5   1   1      512.54      551.35     12.59 o 
   6   1   1      103.42      112.01     10.70 o 
   7   1   1       95.65      102.16      9.54 o 
   8   1   1       12.57        9.29      7.92 o 
  -8   2   1      339.94      355.66     11.91 o 
  -7   2   1      506.68      543.77     12.32 o 
  -6   2   1      270.78      286.38     10.45 o 
  -5   2   1       64.06       80.44      8.91 o 
  -4   2   1      141.69      141.61      9.27 o 
  -3   2   1     1731.56     1755.61     31.54 o 
  -2   2   1      526.49      536.36     18.45 o 
  -1   2   1     1610.92     1504.53     22.44 o 
   0   2   1      256.14      235.75     12.17 o 
   1   2   1     1459.76     1406.28     26.68 o 
   2   2   1     4734.47     5010.48     36.68 o 
   3   2   1     3775.00     3821.37     30.07 o 
   4   2   1      516.71      563.23     13.12 o 
   5   2   1      101.44       94.21      8.16 o 
   6   2   1     1074.53     1127.88     16.41 o 
   7   2   1       17.40       14.26      7.15 o 
   8   2   1      302.98      276.23     20.60 o 
  -8   3   1       67.76       63.15      8.21 o 
  -7   3   1       76.83       88.85     13.00 o 
  -6   3   1        2.80        5.87      8.63 o 
  -5   3   1     1071.35     1124.58     22.81 o 
  -4   3   1      568.52      618.69     11.61 o 
  -3   3   1      741.32      774.79     12.87 o 
  -2   3   1     2110.36     2096.11     32.81 o 
  -1   3   1    10903.42    11288.49    131.78 o 
   0   3   1     3648.05     3672.24     41.86 o 
   1   3   1    14895.35    17699.65    139.39 o 
   2   3   1      980.38     1119.76     32.78 o 
   3   3   1      636.43      629.83     12.49 o 
   4   3   1     1110.06     1158.55     27.14 o 
   5   3   1     1097.77     1189.78     56.79 o 
   6   3   1       23.12       24.14      7.99 o 
   7   3   1       22.51       45.24     10.06 o 
   8   3   1       25.85       31.51      8.02 o 
  -8   4   1      386.88      345.60     10.25 o 
  -7   4   1       56.87       55.46      9.61 o 
  -6   4   1      484.32      470.53     10.27 o 
  -5   4   1       64.92       78.33      8.88 o 
  -4   4   1      493.19      540.58     12.40 o 
  -3   4   1      614.83      596.15     15.90 o 
  -2   4   1     2926.80     2855.19     24.33 o 
  -1   4   1     1818.37     2009.90     22.66 o 
   0   4   1     1381.49     1344.07     22.60 o 
   1   4   1     1971.89     1999.39     28.56 o 
   2   4   1     5935.10     6302.15     53.98 o 
   3   4   1     2705.31     2688.39     29.89 o 
   4   4   1     1176.61     1281.72     56.59 o 
   5   4   1      865.16      948.66     14.43 o 
   6   4   1      432.69      461.26     11.27 o 
   7   4   1      731.23      776.18     66.21 o 
   8   4   1      156.11      151.30     14.05 o 
  -8   5   1      152.50      133.14     12.49 o 
  -7   5   1       34.64       38.05      9.28 o 
  -6   5   1      173.59      207.93     15.01 o 
  -5   5   1     1272.16     1335.79     52.47 o 
  -4   5   1      316.60      343.70      9.48 o 
  -3   5   1      583.85      604.59     11.01 o 
  -2   5   1      560.84      555.08     11.75 o 
  -1   5   1     2933.62     2955.31     39.48 o 
   0   5   1     3728.48     3772.30     83.81 o 
   1   5   1     2287.66     2398.17     54.96 o 
   2   5   1     1558.84     1707.22     25.66 o 
   3   5   1      616.54      673.37     17.62 o 
   4   5   1      785.15      805.98     16.01 o 
   5   5   1     1844.29     1976.86     24.43 o 
   6   5   1      219.03      229.35     14.01 o 
   7   5   1        1.58       -3.64     12.70 o 
   8   5   1       64.60       58.83      9.86 o 
  -8   6   1      136.92      124.53      8.53 o 
  -7   6   1       85.10       84.85      7.28 o 
  -6   6   1      289.63      289.44      8.88 o 
  -5   6   1      710.67      754.58     15.78 o 
  -4   6   1      425.97      488.41     17.02 o 
  -3   6   1     1137.35     1116.34     13.33 o 
  -2   6   1     4162.31     4572.97     44.13 o 
  -1   6   1     1268.45     1235.09     25.20 o 
   0   6   1       31.68       32.34      9.53 o 
   1   6   1      126.49      130.27     11.82 o 
   2   6   1     3953.75     4071.38     38.83 o 
   3   6   1     1114.93     1234.96     21.06 o 
   4   6   1      396.24      383.73     15.97 o 
   5   6   1      242.54      270.50     13.73 o 
   6   6   1      466.53      479.92     15.57 o 
   7   6   1      281.24      315.52     14.76 o 
   8   6   1      101.02      120.64     13.35 o 
  -7   7   1      111.20      117.53     10.07 o 
  -6   7   1      194.46      219.25      8.63 o 
  -5   7   1     1215.79     1336.59     38.91 o 
  -4   7   1      470.24      442.32      9.09 o 
  -3   7   1      993.17      982.62     18.19 o 
  -2   7   1       24.66       20.96      8.63 o 
  -1   7   1      112.79      107.12     13.47 o 
   0   7   1     1458.75     1452.24    100.50 o 
   1   7   1      696.11      742.14     17.16 o 
   2   7   1      370.58      409.66     13.92 o 
   3   7   1      228.43      219.44     10.99 o 
   4   7   1     1484.06     1530.85     20.03 o 
   5   7   1      764.19      770.26     14.62 o 
   6   7   1      145.65      153.04      9.86 o 
   7   7   1       19.17       17.51     12.39 o 
  -7   8   1      326.34      287.88     11.55 o 
  -6   8   1      337.65      367.28     14.57 o 
  -5   8   1      251.64      261.57     13.97 o 
  -4   8   1      514.78      526.46     17.14 o 
  -3   8   1      262.43      282.02     11.54 o 
  -2   8   1     1062.99     1166.13     22.15 o 
  -1   8   1       54.06       59.63     12.14 o 
   0   8   1      123.96      145.69      9.71 o 
   1   8   1      740.80      770.79     20.01 o 
   2   8   1      818.69      838.92     17.43 o 
   3   8   1     1170.93     1238.03     18.97 o 
   4   8   1        6.44       20.42     12.89 o 
   5   8   1      223.95      240.12     12.88 o 
   6   8   1      167.39      160.88     15.33 o 
   7   8   1      199.84      207.09     14.16 o 
  -7   9   1       81.50       82.49     13.20 o 
  -6   9   1      127.78      132.15     12.76 o 
  -5   9   1      221.84      215.53     10.72 o 
  -4   9   1      868.41      850.60     16.33 o 
  -3   9   1      237.45      225.09     11.00 o 
  -2   9   1      193.44      189.82     10.94 o 
  -1   9   1      647.77      716.01     18.95 o 
   0   9   1      590.01      599.71     15.59 o 
   1   9   1      218.90      207.59      9.62 o 
   2   9   1       34.40       35.79      9.22 o 
   3   9   1      333.90      327.63     12.38 o 
   4   9   1      307.88      379.53     15.96 o 
   5   9   1      299.36      311.06     11.39 o 
   6   9   1       35.76       49.91     12.36 o 
   7   9   1       38.13       33.95      8.65 o 
  -6  10   1      181.58      181.84     14.01 o 
  -5  10   1       27.37       19.79      9.35 o 
  -4  10   1      224.87      260.82     15.66 o 
  -3  10   1      660.54      657.18     18.26 o 
  -2  10   1      230.77      255.15     15.57 o 
  -1  10   1      396.55      435.18     16.48 o 
   0  10   1       58.82       55.13      9.03 o 
   1  10   1      360.06      341.35     11.78 o 
   2  10   1      149.58      139.25     14.76 o 
   3  10   1      740.65      782.05     16.55 o 
   4  10   1       28.21       35.28     13.89 o 
   5  10   1       29.50       40.13      9.33 o 
   6  10   1       77.61       88.81     13.56 o 
  -6  11   1      110.81      134.02     13.83 o 
  -5  11   1      143.43      149.13     14.24 o 
  -4  11   1       44.49       50.50      9.57 o 
  -3  11   1      137.46      125.45     13.30 o 
  -2  11   1      386.06      399.66     16.22 o 
  -1  11   1      369.14      357.74     13.22 o 
   0  11   1      253.08      238.10     10.34 o 
   1  11   1      589.94      596.99     14.90 o 
   2  11   1      124.63      148.34     14.22 o 
   3  11   1       14.03       13.56     13.14 o 
   4  11   1       64.59       64.82     13.21 o 
   5  11   1      114.25      123.80     14.42 o 
   6  11   1       83.11       78.22      9.43 o 
  -5  12   1       35.56       30.54     10.34 o 
  -4  12   1      155.48      154.81     11.19 o 
  -3  12   1       76.43       79.13     13.29 o 
  -2  12   1      208.67      179.34     10.68 o 
  -1  12   1      216.59      209.68     14.28 o 
   0  12   1       87.90       96.66      9.62 o 
   1  12   1      102.63      102.08      9.18 o 
   2  12   1      163.89      144.48     10.26 o 
   3  12   1        5.48       17.92     12.29 o 
   4  12   1       36.59       37.55     13.48 o 
   5  12   1       41.34       47.81     13.50 o 
  -5  13   1       42.85       36.03     14.13 o 
  -4  13   1       21.02       34.42     13.58 o 
  -3  13   1       21.78       13.41     11.95 o 
  -2  13   1      211.14      232.08     14.69 o 
  -1  13   1      126.58      140.76     13.49 o 
   0  13   1      302.87      282.88     11.47 o 
   1  13   1       67.69       58.23     10.20 o 
   2  13   1       16.08       14.97     12.60 o 
   3  13   1       96.83       81.68     10.30 o 
   4  13   1       19.74       14.73     12.84 o 
   5  13   1       43.36       35.85     13.65 o 
  -4  14   1       13.96       16.83     13.04 o 
  -3  14   1       70.45       57.78     12.62 o 
  -2  14   1       19.18        2.87     12.05 o 
  -1  14   1       34.10       28.27      9.56 o 
   0  14   1        9.83       11.46     10.31 o 
   1  14   1       50.21       42.76     13.89 o 
   2  14   1      151.20      150.33     14.22 o 
   3  14   1       70.14       90.01     13.26 o 
   4  14   1      246.82      216.05     11.65 o 
  -3  15   1       75.06       63.57     13.39 o 
  -2  15   1        3.05       -7.23     13.02 o 
  -1  15   1       19.82       19.10     13.21 o 
   0  15   1       98.17       74.82     11.46 o 
   1  15   1       16.07       10.21      9.04 o 
   2  15   1       77.14       63.99     10.29 o 
   3  15   1       23.45       16.68      9.41 o 
   0  16   1       26.14       25.10     15.04 o 
  -2 -15   2       75.89       67.64      9.36 o 
  -1 -15   2        4.73        8.15      7.35 o 
   0 -15   2       22.76       15.21     11.77 o 
   1 -15   2      121.12      105.81      7.22 o 
   2 -15   2      135.16      116.25      8.04 o 
  -4 -14   2       37.65       34.52     10.27 o 
  -3 -14   2       64.68       70.86      9.63 o 
  -2 -14   2        3.94        4.55      9.42 o 
  -1 -14   2      136.56      134.97      8.32 o 
   0 -14   2       60.17       77.04      9.47 o 
   1 -14   2      250.21      259.25      8.03 o 
   2 -14   2       79.91       92.18      6.94 o 
   3 -14   2        3.24        4.59      7.80 o 
   4 -14   2       51.84       37.36     10.85 o 
  -4 -13   2       23.64       21.56     14.64 o 
  -3 -13   2      161.18      147.24     11.25 o 
  -2 -13   2      487.92      465.48     11.04 o 
  -1 -13   2       14.05       14.64      9.50 o 
   0 -13   2       65.38       68.56      9.14 o 
   1 -13   2      132.85      130.33      8.35 o 
   2 -13   2      154.18      163.68      8.17 o 
   3 -13   2      179.43      180.84     11.19 o 
   4 -13   2       26.51       20.08      8.15 o 
  -5 -12   2      103.78       90.96     11.50 o 
  -4 -12   2      204.37      180.88     12.03 o 
  -3 -12   2      335.29      312.97     11.20 o 
  -2 -12   2       18.03       18.77      7.77 o 
  -1 -12   2       97.63       89.37      7.72 o 
   0 -12   2      382.46      357.56     10.69 o 
   1 -12   2      200.24      200.87      8.61 o 
   2 -12   2       28.04       25.94      5.24 o 
   3 -12   2      140.79      130.78      7.42 o 
   4 -12   2      189.55      174.31      9.02 o 
   5 -12   2       46.30       40.73      9.95 o 
  -6 -11   2      234.73      198.38     15.09 o 
  -5 -11   2        5.38       11.04      8.77 o 
  -4 -11   2       53.85       69.42     14.59 o 
  -3 -11   2      128.11      145.19     11.69 o 
  -2 -11   2      429.24      415.87     14.64 o 
  -1 -11   2      260.81      260.93     10.33 o 
   0 -11   2       38.17       40.87     11.99 o 
   1 -11   2        0.99        3.40      9.46 o 
   2 -11   2      404.74      427.42     21.48 o 
   3 -11   2      212.00      207.67     10.21 o 
   4 -11   2      362.05      370.64     11.45 o 
   5 -11   2      175.95      150.88      9.44 o 
   6 -11   2       82.96       74.55     13.39 o 
  -6 -10   2        9.58       -2.45     13.37 o 
  -5 -10   2      174.30      168.44     15.40 o 
  -4 -10   2      133.09      129.67     10.99 o 
  -3 -10   2      400.77      425.95     13.44 o 
  -2 -10   2      107.65      126.05     10.96 o 
  -1 -10   2      547.01      555.18     18.02 o 
   0 -10   2      462.39      443.11     10.01 o 
   1 -10   2      310.30      306.78     10.82 o 
   2 -10   2        0.38       -1.24      9.18 o 
   3 -10   2       34.10       39.42      7.96 o 
   4 -10   2      359.61      390.37     15.28 o 
   5 -10   2      253.05      229.19      9.49 o 
   6 -10   2      117.99      110.55     21.01 o 
  -7  -9   2       51.29       45.07      9.44 o 
  -6  -9   2      155.74      138.65     12.23 o 
  -5  -9   2       14.54       22.75      9.10 o 
  -4  -9   2       50.64       64.60     11.02 o 
  -3  -9   2      719.38      726.57     43.30 o 
  -2  -9   2      518.03      544.12     11.29 o 
  -1  -9   2      476.31      515.73     15.23 o 
   0  -9   2      191.74      198.23      9.97 o 
   1  -9   2      445.76      484.20     11.44 o 
   2  -9   2      610.46      619.26     25.79 o 
   3  -9   2      732.04      798.66     13.68 o 
   4  -9   2      306.44      295.70     13.63 o 
   5  -9   2      272.14      249.18     15.08 o 
   6  -9   2        5.46        3.05      9.32 o 
   7  -9   2      324.47      257.23     69.19 o 
  -7  -8   2       32.21       41.39     16.51 o 
  -6  -8   2      367.66      323.58     58.30 o 
  -5  -8   2      447.00      447.14     13.63 o 
  -4  -8   2      146.53      123.84      9.01 o 
  -3  -8   2       31.47       35.14      9.66 o 
  -2  -8   2      300.14      346.26     11.99 o 
  -1  -8   2      581.81      548.39     11.25 o 
   0  -8   2     1209.85     1309.98     16.05 o 
   1  -8   2      213.61      216.27     11.46 o 
   2  -8   2      105.54      118.41      8.34 o 
   3  -8   2       12.27       17.02      7.23 o 
   4  -8   2      968.54      957.60     31.66 o 
   5  -8   2      210.07      192.50      8.14 o 
   6  -8   2      378.03      334.95     48.05 o 
   7  -8   2       11.52       11.88      7.56 o 
  -7  -7   2      260.76      221.77     16.18 o 
  -6  -7   2       17.84       15.66      8.46 o 
  -5  -7   2       20.30       26.22     10.59 o 
  -4  -7   2      226.94      220.21     12.25 o 
  -3  -7   2      758.29      699.21     13.06 o 
  -2  -7   2     1019.62      999.60     15.77 o 
  -1  -7   2      535.90      518.77     12.23 o 
   0  -7   2      861.61      879.67     19.31 o 
   1  -7   2      167.22      142.25     13.19 o 
   2  -7   2     1625.90     1684.93     25.29 o 
   3  -7   2      555.96      522.30     10.89 o 
   4  -7   2      296.29      307.19     10.95 o 
   5  -7   2      302.04      289.53     28.05 o 
   6  -7   2      256.39      229.10     34.17 o 
   7  -7   2      123.79      119.56     11.01 o 
  -7  -6   2        8.32        6.17     12.76 o 
  -6  -6   2      366.75      339.78     39.98 o 
  -5  -6   2     1391.75     1366.36     19.78 o 
  -4  -6   2      516.94      482.21     17.13 o 
  -3  -6   2      833.67      825.87     19.76 o 
  -2  -6   2     1252.57     1394.89     17.93 o 
  -1  -6   2       29.33       31.39      9.10 o 
   0  -6   2     2902.00     3112.04     26.08 o 
   1  -6   2      373.24      369.84     13.65 o 
   2  -6   2      743.84      750.09     15.97 o 
   3  -6   2        1.37       -2.13      8.54 o 
   4  -6   2     1303.48     1347.26     70.13 o 
   5  -6   2       48.18       47.46      7.95 o 
   6  -6   2      167.28      153.12     13.14 o 
   7  -6   2       21.52       26.70      9.94 o 
  -8  -5   2      240.84      263.15     16.92 o 
  -7  -5   2      509.64      511.47     19.14 o 
  -6  -5   2      568.53      558.44     18.75 o 
  -5  -5   2      134.08      136.58      8.88 o 
  -4  -5   2      250.85      246.16     16.04 o 
  -3  -5   2      773.24      677.46     16.54 o 
  -2  -5   2     1563.23     1394.94     22.12 o 
  -1  -5   2      482.02      513.32     12.92 o 
   0  -5   2     1241.48     1246.20     51.55 o 
   1  -5   2     1247.00     1254.40     22.40 o 
   2  -5   2      262.35      334.33     14.44 o 
   3  -5   2     1745.32     1825.44     48.04 o 
   4  -5   2      255.87      238.94     12.17 o 
   5  -5   2      120.05      129.57     11.42 o 
   6  -5   2      194.11      197.60     11.33 o 
   7  -5   2      231.13      239.69     17.74 o 
   8  -5   2       47.27       38.76     10.71 o 
  -8  -4   2      151.95      127.05     10.56 o 
  -7  -4   2       78.44       65.83     13.24 o 
  -6  -4   2      369.74      367.51     14.79 o 
  -5  -4   2      958.84      924.99     21.67 o 
  -4  -4   2     1218.74     1121.86     22.30 o 
  -3  -4   2      476.31      476.04     17.41 o 
  -2  -4   2      635.46      609.90     17.89 o 
  -1  -4   2     1801.58     1640.90     20.63 o 
   0  -4   2     2283.35     2383.47     24.69 o 
   1  -4   2     2475.85     2584.14    103.30 o 
   2  -4   2       73.04       76.88      9.24 o 
   3  -4   2      345.95      340.35      9.31 o 
   4  -4   2      133.47      126.27      7.32 o 
   5  -4   2      644.02      641.67     58.08 o 
   6  -4   2       67.71       77.38      9.70 o 
   7  -4   2       27.11       32.02      9.19 o 
   8  -4   2      177.84      162.00     12.16 o 
  -8  -3   2      171.97      145.24     10.15 o 
  -7  -3   2      446.05      423.87     10.72 o 
  -6  -3   2      792.45      754.67     19.85 o 
  -5  -3   2       93.59      103.93     11.95 o 
  -4  -3   2      558.63      529.77     19.18 o 
  -3  -3   2     2769.77     2824.40     39.20 o 
  -2  -3   2     3328.02     3157.49     41.54 o 
  -1  -3   2      164.89      139.71      9.97 o 
   0  -3   2     3746.07     3866.07     94.95 o 
   1  -3   2     4592.76     4957.99    207.71 o 
   2  -3   2     1949.76     1961.57     86.03 o 
   3  -3   2     1482.71     1555.59     19.55 o 
   4  -3   2      209.91      206.77     16.27 o 
   5  -3   2      103.07      105.16      7.75 o 
   6  -3   2       22.19       17.67      7.99 o 
   7  -3   2      226.63      226.97      8.69 o 
   8  -3   2       91.99       87.69      9.91 o 
  -8  -2   2      118.54      112.48      9.40 o 
  -7  -2   2       12.09       16.43      6.94 o 
  -6  -2   2      439.75      423.49     44.04 o 
  -5  -2   2      684.15      606.21     17.01 o 
  -3  -2   2     1105.74     1124.38     25.50 o 
  -2  -2   2     1804.81     1564.93     30.31 o 
  -1  -2   2     1781.82     1503.90     28.93 o 
   0  -2   2     9733.96     9704.29     73.11 o 
   1  -2   2     2965.78     2852.74     97.37 o 
   2  -2   2      676.91      636.95     13.14 o 
   3  -2   2       35.76       38.73      7.86 o 
   4  -2   2     1943.04     2069.86     20.81 o 
   5  -2   2      822.36      853.70     13.75 o 
   6  -2   2      601.25      603.29     17.54 o 
   7  -2   2       43.40       42.32      9.37 o 
   8  -2   2      250.12      250.41     12.20 o 
  -8  -1   2       47.92       42.61      8.74 o 
  -7  -1   2      268.10      263.81      9.06 o 
  -6  -1   2      342.70      309.99     15.60 o 
  -5  -1   2       61.66       52.74      7.29 o 
  -4  -1   2       89.96       59.86     11.26 o 
  -1  -1   2      576.87      489.80     18.41 o 
   0  -1   2     2072.09     1801.03     40.25 o 
   1  -1   2     6046.09     6155.00    149.46 o 
   2  -1   2     4599.28     4773.96    167.70 o 
   3  -1   2     1802.46     1889.40    112.88 o 
   4  -1   2      606.46      655.89     12.87 o 
   5  -1   2      118.53      134.72      8.04 o 
   6  -1   2      452.00      479.50     14.61 o 
   7  -1   2     1583.92     1664.42     21.32 o 
   8  -1   2       74.94       75.71     10.39 o 
  -8   0   2      119.70      127.36      9.62 o 
  -7   0   2       14.00       22.53      7.07 o 
  -6   0   2      577.16      584.49     14.23 o 
  -5   0   2      720.07      675.46     18.76 o 
  -4   0   2     3034.71     3054.29    174.10 o 
  -3   0   2       73.39       82.81     10.19 o 
   1   0   2      789.77      753.86     15.94 o 
   2   0   2       67.02       63.57      7.92 o 
   3   0   2      583.83      530.87     12.20 o 
   4   0   2     2772.35     3101.33     68.75 o 
   5   0   2     1329.04     1389.62     25.75 o 
   6   0   2      464.57      503.12     13.90 o 
   7   0   2       76.18       72.32     10.72 o 
   8   0   2       92.34       85.63     15.49 o 
  -8   1   2       86.34       71.08      7.94 o 
  -7   1   2      305.36      326.98     21.70 o 
  -6   1   2      335.87      324.75      8.60 o 
  -5   1   2       72.19       69.14      8.94 o 
  -4   1   2      160.88      126.19      7.95 o 
  -3   1   2     4770.54     4702.12     57.01 o 
  -2   1   2      760.81      647.60     21.17 o 
  -1   1   2      562.16      465.87     18.13 o 
   0   1   2     2046.39     1837.79     42.45 o 
   1   1   2     5614.60     5764.40    152.48 o 
   2   1   2     4607.38     4920.74     39.70 o 
   3   1   2     1879.51     1985.49     30.39 o 
   4   1   2      621.03      711.79     22.01 o 
   5   1   2      111.23      123.05      7.25 o 
   6   1   2      548.66      597.40     28.86 o 
   7   1   2     1563.99     1725.52     68.45 o 
   8   1   2      126.65      123.85      9.08 o 
  -8   2   2      110.08      118.16      9.44 o 
  -7   2   2       12.31       18.97      7.31 o 
  -6   2   2      385.33      406.56     19.91 o 
  -5   2   2      831.01      825.16     13.42 o 
  -4   2   2     1743.98     1720.77     17.89 o 
  -3   2   2     1267.23     1311.44     27.92 o 
  -2   2   2     1729.89     1611.06     29.08 o 
  -1   2   2     1662.96     1387.10     27.74 o 
   0   2   2    11312.48    11917.38    120.68 o 
   1   2   2     2660.85     2365.35     35.46 o 
   2   2   2      761.68      730.36     14.84 o 
   3   2   2       29.47       44.05      8.90 o 
   4   2   2     1836.51     1963.01     46.16 o 
   5   2   2      692.90      686.87     27.10 o 
   6   2   2      605.22      689.91     14.70 o 
   7   2   2       42.29       35.70     10.33 o 
   8   2   2      226.52      259.36     14.16 o 
  -8   3   2      219.67      220.67     13.56 o 
  -7   3   2      470.68      497.07     33.12 o 
  -6   3   2      804.11      827.03     37.43 o 
  -5   3   2      105.72      118.50      8.10 o 
  -4   3   2      505.92      553.01     21.06 o 
  -3   3   2     2943.97     3126.87     30.62 o 
  -2   3   2     3427.77     3366.10     74.12 o 
  -1   3   2      234.32      199.45     13.02 o 
   0   3   2     3721.36     3633.67     40.72 o 
   1   3   2     4923.92     5170.67     54.50 o 
   2   3   2     1289.11     1325.77     20.04 o 
   3   3   2     1735.20     1876.73     21.37 o 
   4   3   2      188.40      207.13     17.18 o 
   5   3   2      118.13      132.94      9.89 o 
   6   3   2       51.71       48.36     13.17 o 
   7   3   2      240.08      246.04     11.86 o 
   8   3   2      125.33      119.55     13.66 o 
  -8   4   2      153.36      146.28     10.91 o 
  -7   4   2       85.87       94.29      8.11 o 
  -6   4   2      255.95      252.17      9.17 o 
  -5   4   2     1179.62     1245.70     14.64 o 
  -4   4   2     1209.06     1236.21     15.43 o 
  -3   4   2      453.58      465.72     11.38 o 
  -2   4   2      570.11      583.13     12.99 o 
  -1   4   2     1461.69     1312.09     51.16 o 
   0   4   2     2134.71     2133.88     35.76 o 
   1   4   2     2822.57     2861.61     36.85 o 
   2   4   2       86.72       86.85      8.72 o 
   3   4   2      449.54      486.31     16.79 o 
   4   4   2      204.26      225.34     14.63 o 
   5   4   2      800.78      904.85     18.43 o 
   6   4   2       84.84       92.19     10.85 o 
   7   4   2       22.32       20.48     13.14 o 
   8   4   2      175.93      164.26     14.42 o 
  -8   5   2      253.37      246.50      9.48 o 
  -7   5   2      487.92      485.87     37.48 o 
  -6   5   2      475.08      482.11     13.25 o 
  -5   5   2      163.23      192.49      9.60 o 
  -4   5   2      232.62      243.75     10.19 o 
  -3   5   2      843.24      759.15     11.75 o 
  -2   5   2     1640.34     1594.71     29.63 o 
  -1   5   2      716.30      772.71     13.85 o 
   0   5   2     1259.74     1280.60     19.88 o 
   1   5   2     1398.47     1353.61     20.36 o 
   2   5   2      486.85      605.15     17.58 o 
   3   5   2     1698.44     1812.24     25.05 o 
   4   5   2      333.76      367.13     15.44 o 
   5   5   2      150.28      158.39     10.55 o 
   6   5   2      137.46      164.12     13.67 o 
   7   5   2      196.06      204.88     14.18 o 
   8   5   2       53.80       66.93     13.50 o 
  -7   6   2        5.84        9.60      8.88 o 
  -6   6   2      297.63      304.50      9.58 o 
  -5   6   2     1356.42     1358.07     28.74 o 
  -4   6   2      422.86      426.23      9.66 o 
  -3   6   2      735.26      723.68     18.87 o 
  -2   6   2     1332.44     1475.86     19.84 o 
  -1   6   2        0.50        3.38     12.46 o 
   0   6   2     2837.13     2985.10     29.63 o 
   1   6   2      578.15      589.18     13.94 o 
   2   6   2      670.72      746.51     18.03 o 
   3   6   2       11.43       29.88     12.70 o 
   4   6   2     1366.38     1517.55     22.43 o 
   5   6   2        4.41        3.85     11.72 o 
   6   6   2      187.43      211.76     13.50 o 
   7   6   2       27.95       28.98     12.71 o 
  -7   7   2      178.59      163.29      8.27 o 
  -6   7   2       14.78       22.46      7.17 o 
  -5   7   2       12.87       10.44      8.43 o 
  -4   7   2      250.04      255.40      8.19 o 
  -3   7   2      626.18      588.76     10.90 o 
  -2   7   2      945.24      968.34     20.89 o 
  -1   7   2      456.80      425.17     16.84 o 
   0   7   2      855.03      830.85     14.75 o 
   1   7   2      172.10      155.82     10.79 o 
   2   7   2     1882.01     2072.04     27.63 o 
   3   7   2      462.13      475.10     16.05 o 
   4   7   2      370.76      434.46     15.29 o 
   5   7   2      333.74      339.80     11.25 o 
   6   7   2      205.59      209.44     10.80 o 
   7   7   2      132.84      131.48     13.80 o 
  -7   8   2       26.51       37.74      9.21 o 
  -6   8   2      350.03      333.74     11.88 o 
  -5   8   2      373.02      399.29     11.42 o 
  -4   8   2      123.73      124.06      9.72 o 
  -3   8   2       20.70       37.73     12.45 o 
  -2   8   2      285.75      326.15     15.04 o 
  -1   8   2      767.07      716.91     18.99 o 
   0   8   2     1103.77     1051.98     18.62 o 
   1   8   2      168.41      150.03     16.29 o 
   2   8   2       98.38      125.56     10.32 o 
   3   8   2       36.02       42.55      9.38 o 
   4   8   2      843.23      889.89     19.54 o 
   5   8   2      190.03      179.36      9.72 o 
   6   8   2      341.24      323.34     15.62 o 
   7   8   2       16.74       15.48      9.13 o 
  -7   9   2       36.22       10.14     12.59 o 
  -6   9   2      163.01      155.32     10.02 o 
  -5   9   2       22.63       26.64      8.56 o 
  -4   9   2       34.89       30.92     13.52 o 
  -3   9   2      685.42      780.01     18.68 o 
  -2   9   2      432.17      474.97     16.04 o 
  -1   9   2      426.17      464.22     16.54 o 
   0   9   2      187.42      186.52      9.97 o 
   1   9   2      412.79      412.64     11.40 o 
   2   9   2      634.60      693.76     17.80 o 
   3   9   2      594.01      665.63     18.18 o 
   4   9   2      255.98      263.32     14.49 o 
   5   9   2      252.72      245.28     13.84 o 
   6   9   2       26.54       11.14     12.63 o 
   7   9   2      317.10      317.84     14.75 o 
  -6  10   2       23.60       12.77     12.59 o 
  -5  10   2      206.79      230.86     15.02 o 
  -4  10   2       89.75       98.26     14.40 o 
  -3  10   2      451.11      451.39     13.53 o 
  -2  10   2       87.87       92.89     13.96 o 
  -1  10   2      493.11      437.13     14.04 o 
   0  10   2      380.58      348.04     11.58 o 
   1  10   2      299.37      283.52     12.22 o 
   2  10   2        1.53       -2.42      9.49 o 
   3  10   2       39.22       43.05      9.54 o 
   4  10   2      369.65      376.98     12.98 o 
   5  10   2      266.21      275.32     11.77 o 
   6  10   2       96.27       78.62      9.98 o 
  -6  11   2      224.81      254.85     15.23 o 
  -5  11   2        4.28       -6.75      9.71 o 
  -4  11   2       68.91       50.77     13.76 o 
  -3  11   2       79.16      100.12     12.73 o 
  -2  11   2      530.88      530.05     17.36 o 
  -1  11   2      237.89      238.57     13.82 o 
   0  11   2       36.31       29.38      7.82 o 
   1  11   2       11.71       13.29     10.08 o 
   2  11   2      361.44      366.21     12.76 o 
   3  11   2      193.97      193.79     11.59 o 
   4  11   2      344.50      394.25     16.28 o 
   5  11   2      148.02      135.84     14.19 o 
   6  11   2      112.36      122.97     13.07 o 
  -5  12   2      103.74      112.06     14.15 o 
  -4  12   2      185.87      170.99     11.24 o 
  -3  12   2      344.66      335.62     14.52 o 
  -2  12   2       16.61       14.13      8.86 o 
  -1  12   2      128.06      123.47     12.49 o 
   0  12   2      364.22      338.60     11.36 o 
   1  12   2      249.57      236.29     12.13 o 
   2  12   2       26.51       30.44      9.14 o 
   3  12   2      154.63      139.32     10.50 o 
   4  12   2      193.90      224.34     14.99 o 
   5  12   2       47.27       24.05     14.29 o 
  -4  13   2       35.55       26.12     10.42 o 
  -3  13   2      110.08      113.35     12.59 o 
  -2  13   2      550.89      506.80     17.07 o 
  -1  13   2       14.72       13.94     12.11 o 
   0  13   2       66.11       55.50      9.40 o 
   1  13   2      125.49      105.84     10.84 o 
   2  13   2      191.86      160.01     10.49 o 
   3  13   2      230.85      220.81     12.22 o 
   4  13   2       28.63       21.96     13.59 o 
  -4  14   2       17.58        6.99     10.08 o 
  -3  14   2       66.08       44.64      9.01 o 
  -2  14   2        6.10       16.60     12.78 o 
  -1  14   2      170.03      156.72     14.25 o 
   0  14   2       51.39       51.37      9.82 o 
   1  14   2      290.17      270.65     34.27 o 
   2  14   2       78.63       80.38     13.55 o 
   3  14   2        0.56        1.37      8.95 o 
   4  14   2       54.81       34.18     14.12 o 
  -2  15   2      110.11       97.39     13.84 o 
  -1  15   2        1.87       10.52     12.75 o 
   0  15   2       23.52       24.64     16.90 o 
   1  15   2      120.55      103.90     14.44 o 
   2  15   2      177.19      166.82     14.59 o 
  -2 -15   3       26.16       22.99      9.83 o 
  -1 -15   3       39.68       41.39      9.34 o 
   0 -15   3       92.29       85.40      9.67 o 
   1 -15   3       33.00       28.94      6.33 o 
   2 -15   3       37.02       34.67     10.58 o 
  -3 -14   3      175.94      172.25     12.65 o 
  -2 -14   3       42.42       41.92      7.86 o 
  -1 -14   3      104.89      104.15      8.64 o 
   0 -14   3       40.29       41.45      9.31 o 
   1 -14   3      178.70      177.29      8.82 o 
   2 -14   3       46.73       36.21      7.14 o 
   3 -14   3      107.29       86.74      8.90 o 
  -4 -13   3       62.13       58.55     12.99 o 
  -3 -13   3       71.66       73.72     10.45 o 
  -2 -13   3        0.49        6.16      7.70 o 
  -1 -13   3      242.12      247.84     11.55 o 
   0 -13   3       24.16       24.42      6.52 o 
   1 -13   3       45.77       49.56      7.89 o 
   2 -13   3       11.74       23.96      7.46 o 
   3 -13   3       35.24       35.07      7.99 o 
   4 -13   3       95.24       92.74     10.48 o 
  -5 -12   3       14.87       34.93     14.36 o 
  -4 -12   3       67.07       67.94      9.73 o 
  -3 -12   3       45.59       51.17      8.31 o 
  -2 -12   3      462.25      429.34     32.26 o 
  -1 -12   3      107.83      117.46      9.48 o 
   0 -12   3      131.97      136.51      9.10 o 
   1 -12   3      175.18      183.26     11.74 o 
   2 -12   3      139.55      153.51      8.13 o 
   3 -12   3      167.02      164.61      7.54 o 
   4 -12   3       50.73       59.97      6.95 o 
   5 -12   3       41.46       33.00     10.01 o 
  -6 -11   3       69.78       54.83     10.63 o 
  -5 -11   3       31.92       27.48      8.48 o 
  -4 -11   3      192.06      188.40     14.15 o 
  -3 -11   3       95.89       99.25      9.87 o 
  -2 -11   3       99.32      114.42     10.11 o 
  -1 -11   3      134.61      144.65      9.16 o 
   0 -11   3      243.18      262.85      9.41 o 
   1 -11   3      110.09      107.48      8.58 o 
   2 -11   3       30.47       37.21      8.05 o 
   3 -11   3       27.76       36.90      5.89 o 
   4 -11   3      273.79      268.96     11.28 o 
   5 -11   3       50.54       52.21      9.54 o 
   6 -11   3       86.92       62.56     13.60 o 
  -6 -10   3        0.55       10.60      8.88 o 
  -5 -10   3      102.49      109.91     10.05 o 
  -4 -10   3      185.45      188.88     12.11 o 
  -3 -10   3      270.27      275.53     11.42 o 
  -2 -10   3      807.10      789.29     24.01 o 
  -1 -10   3       53.56       64.52      8.89 o 
   0 -10   3       36.08       47.25      8.94 o 
   1 -10   3       56.10       60.34      8.00 o 
   2 -10   3      495.81      517.75     10.85 o 
   3 -10   3      433.04      452.45     13.66 o 
   4 -10   3        9.69        9.72      6.32 o 
   5 -10   3       38.85       54.52     14.08 o 
   6 -10   3       86.50       71.28      9.32 o 
  -6  -9   3       69.50       78.66      8.71 o 
  -5  -9   3      200.80      210.39     12.36 o 
  -4  -9   3      683.56      719.52     15.32 o 
  -3  -9   3      182.29      183.89      9.20 o 
  -2  -9   3       58.07       65.54      9.82 o 
  -1  -9   3     1378.91     1463.38     17.01 o 
   0  -9   3      617.46      644.49     10.93 o 
   1  -9   3      338.83      341.48      9.52 o 
   2  -9   3       17.01       14.02      7.49 o 
   3  -9   3      103.07       90.51      8.12 o 
   4  -9   3      206.55      184.41      8.70 o 
   5  -9   3       66.12       52.46      7.74 o 
   6  -9   3       66.02       52.99      9.12 o 
  -7  -8   3       78.27       69.94     14.00 o 
  -6  -8   3      160.37      151.34     10.78 o 
  -5  -8   3       10.63       18.20     10.37 o 
  -4  -8   3      190.27      205.94     15.00 o 
  -3  -8   3     1088.36     1044.59     15.03 o 
  -2  -8   3      849.38      867.42     20.48 o 
  -1  -8   3      916.51      993.46     14.78 o 
   0  -8   3      667.46      705.53     14.03 o 
   1  -8   3       36.77       34.44      7.65 o 
   2  -8   3      420.97      463.84     17.38 o 
   3  -8   3      366.24      365.41     10.03 o 
   4  -8   3       19.76       15.60      8.51 o 
   5  -8   3        4.03        8.08      8.72 o 
   6  -8   3      384.83      336.94     55.57 o 
   7  -8   3      124.77      123.50      9.77 o 
  -7  -7   3       10.66       18.04     16.20 o 
  -6  -7   3       59.97       45.26     11.43 o 
  -5  -7   3      363.55      358.28     16.19 o 
  -4  -7   3     1006.36      988.34     20.38 o 
  -3  -7   3      253.87      250.82     14.06 o 
  -2  -7   3      314.08      343.71      9.80 o 
  -1  -7   3     1309.51     1375.92     24.17 o 
   0  -7   3      957.24      993.51     14.60 o 
   1  -7   3      599.53      651.87     13.08 o 
   2  -7   3      591.12      647.03     28.91 o 
   3  -7   3      204.15      227.26      8.84 o 
   4  -7   3      780.77      759.51     11.98 o 
   5  -7   3      138.95      123.77     18.93 o 
   6  -7   3       33.25       37.81      9.39 o 
   7  -7   3        1.92        7.63     11.97 o 
  -7  -6   3      145.00      142.96     14.76 o 
  -6  -6   3      386.68      406.98     17.75 o 
  -5  -6   3       64.94       57.76     11.04 o 
  -4  -6   3       92.72       94.55     10.35 o 
  -3  -6   3      547.70      539.18     14.18 o 
  -2  -6   3     1270.69     1307.49     40.35 o 
  -1  -6   3     1327.45     1463.80     39.17 o 
   0  -6   3      774.38      823.12     21.73 o 
   1  -6   3      787.47      897.50     13.97 o 
   2  -6   3     3205.50     3502.75     25.75 o 
   3  -6   3       19.80       14.82      7.03 o 
   4  -6   3      300.79      306.26     17.40 o 
   5  -6   3       52.86       54.79      8.90 o 
   6  -6   3      230.26      222.18     34.91 o 
   7  -6   3       88.10       96.55     11.02 o 
  -8  -5   3       45.66       41.40     13.77 o 
  -7  -5   3        9.12        8.36     13.01 o 
  -6  -5   3       66.47       57.45     11.58 o 
  -5  -5   3      567.20      544.94     19.62 o 
  -4  -5   3      693.71      679.08     18.94 o 
  -3  -5   3      174.42      174.25     14.15 o 
  -2  -5   3       17.28       12.79      8.99 o 
  -1  -5   3     1415.14     1429.60     54.95 o 
   0  -5   3     1027.02      966.12     24.07 o 
   1  -5   3     2672.40     2996.27     26.18 o 
   2  -5   3      783.76      937.39     42.49 o 
   3  -5   3      349.53      354.88     11.20 o 
   4  -5   3     1205.71     1165.81     57.10 o 
   5  -5   3      786.91      768.81     72.03 o 
   6  -5   3      259.92      242.91     10.74 o 
   7  -5   3        3.34       15.45      7.68 o 
   8  -5   3       98.08       98.26     13.37 o 
  -8  -4   3       40.84       39.36      8.03 o 
  -7  -4   3      135.62      149.96     14.05 o 
  -6  -4   3      624.87      654.68     19.01 o 
  -4  -4   3      335.11      316.94     16.93 o 
  -3  -4   3      639.84      599.75     15.18 o 
  -2  -4   3     4953.90     5372.78     51.86 o 
  -1  -4   3     1024.68     1048.95     21.24 o 
   0  -4   3      548.52      527.79     12.64 o 
   1  -4   3     4019.72     4091.50     59.09 o 
   2  -4   3     2662.31     2813.97    224.70 o 
   3  -4   3      938.58      925.93     15.34 o 
   4  -4   3      189.66      201.29     11.91 o 
   5  -4   3      117.09      110.95      9.64 o 
   6  -4   3      170.86      166.73     10.54 o 
   7  -4   3      254.39      260.92     21.55 o 
   8  -4   3      141.98      123.30      9.02 o 
  -8  -3   3       46.49       51.89      9.34 o 
  -7  -3   3       38.43       32.85      8.80 o 
  -6  -3   3      203.40      178.06     10.60 o 
  -3  -3   3      906.46      914.15     21.21 o 
  -2  -3   3      239.11      264.21     14.66 o 
  -1  -3   3     2043.41     1988.04     30.83 o 
   0  -3   3     3201.79     3002.24     40.06 o 
   1  -3   3     1839.69     1938.82     21.62 o 
   2  -3   3     1214.75     1402.89     46.58 o 
   3  -3   3     1124.78     1192.99     16.71 o 
   4  -3   3       95.74       89.35      8.04 o 
   5  -3   3      753.11      761.81     12.72 o 
   6  -3   3      351.05      358.96     13.87 o 
   7  -3   3        5.21       10.13      8.51 o 
   8  -3   3       15.37       20.80     10.80 o 
  -8  -2   3       90.42       95.03      9.58 o 
  -7  -2   3      370.93      312.08     17.65 o 
  -6  -2   3      259.87      241.53     19.83 o 
  -5  -2   3      178.32      165.01     12.81 o 
  -2  -2   3     4819.50     4357.11     50.32 o 
  -1  -2   3      883.53      725.50     19.45 o 
   0  -2   3      172.82      160.06     14.33 o 
   1  -2   3     2011.41     1949.20     23.34 o 
   2  -2   3     2555.09     2578.62     83.66 o 
   3  -2   3     2013.26     2179.78     93.71 o 
   4  -2   3      373.33      378.27     11.27 o 
   5  -2   3      250.51      273.50     10.26 o 
   6  -2   3      141.91      166.11      9.02 o 
   7  -2   3      405.49      442.88     15.74 o 
   8  -2   3       94.68       94.59     12.07 o 
  -8  -1   3       76.72       79.82      9.15 o 
  -7  -1   3       44.64       40.32      8.76 o 
  -6  -1   3       82.10       92.33      9.47 o 
  -5  -1   3     3119.60     3101.21     48.01 o 
  -1  -1   3     4055.68     3262.51     49.47 o 
   0  -1   3     6503.40     6237.03     79.98 o 
   1  -1   3     3359.71     3181.62     34.11 o 
   2  -1   3      120.41      116.20      7.87 o 
   3  -1   3      562.17      581.46     11.61 o 
   4  -1   3      191.56      185.97      9.35 o 
   5  -1   3      836.23      888.82     29.33 o 
   6  -1   3       60.14       59.99      7.13 o 
   7  -1   3       71.37       68.67      9.76 o 
   8  -1   3       75.27       78.22     12.47 o 
  -8   0   3      158.48      155.84      8.17 o 
  -7   0   3      607.67      519.69     10.92 o 
  -6   0   3      122.84      108.34      7.89 o 
  -5   0   3      155.48      152.92      9.37 o 
  -4   0   3      834.33      789.02     19.00 o 
  -3   0   3     1484.96     1197.02     27.25 o 
  -2   0   3     3124.13     2469.95     56.78 o 
   0   0   3        3.32       13.21      9.19 o 
   1   0   3     2752.49     2438.82     49.31 o 
   2   0   3     1579.43     1520.87     18.90 o 
   3   0   3      633.16      577.90     20.13 o 
   4   0   3       29.26       45.74      8.66 o 
   5   0   3      116.30      122.35      8.93 o 
   6   0   3      213.01      238.61     11.68 o 
   7   0   3      206.80      208.83      8.57 o 
   8   0   3       52.23       56.12     12.31 o 
  -8   1   3       90.90       97.68      9.84 o 
  -7   1   3       40.48       38.14      7.49 o 
  -6   1   3      115.25      128.67     10.00 o 
  -5   1   3     2849.75     2933.55     77.02 o 
  -4   1   3      345.73      303.80     13.25 o 
  -3   1   3      346.49      360.34     16.51 o 
  -2   1   3      116.68       99.95     13.38 o 
  -1   1   3     3808.11     2964.29     46.36 o 
   0   1   3     6972.72     6650.43     86.83 o 
   1   1   3     2978.50     2794.51    135.92 o 
   2   1   3      145.90      135.51      9.75 o 
   3   1   3      573.00      600.12     14.05 o 
   4   1   3      312.99      333.22     10.91 o 
   5   1   3      810.52      876.04     42.21 o 
   6   1   3       93.11       95.70      9.48 o 
   7   1   3       75.73       65.02      9.65 o 
   8   1   3       66.60       61.39     12.24 o 
  -8   2   3       71.62       64.93      9.48 o 
  -7   2   3      328.14      314.07      9.48 o 
  -6   2   3      315.39      301.72     12.10 o 
  -5   2   3      171.16      160.57      9.54 o 
  -4   2   3     1392.42     1426.03     17.59 o 
  -3   2   3     1043.18      997.43     21.61 o 
  -2   2   3     4382.09     4062.54     47.60 o 
  -1   2   3     1006.55      842.31     20.72 o 
   0   2   3      166.59      161.33     12.68 o 
   1   2   3     2145.84     2206.54     51.36 o 
   2   2   3     2362.56     2338.20     73.11 o 
   3   2   3     1497.82     1606.86     56.17 o 
   4   2   3      364.08      388.17     12.44 o 
   5   2   3      263.83      278.91      9.43 o 
   6   2   3      160.64      182.54     13.33 o 
   7   2   3      370.84      393.16     15.88 o 
   8   2   3       79.56       68.96      9.17 o 
  -8   3   3       67.82       47.91      9.72 o 
  -7   3   3       40.46       37.72      9.17 o 
  -6   3   3      167.81      174.83      8.75 o 
  -5   3   3     1218.70     1283.78     30.14 o 
  -4   3   3      843.62      870.23     17.95 o 
  -3   3   3      737.17      805.34     18.82 o 
  -2   3   3      205.41      247.78     14.09 o 
  -1   3   3     2075.45     1923.57     29.56 o 
   0   3   3     3042.70     2794.01     39.75 o 
   1   3   3     1944.75     1887.46     28.22 o 
   2   3   3     1129.17     1243.27     18.15 o 
   3   3   3     1053.01     1138.66     15.97 o 
   4   3   3      140.48      148.82      9.52 o 
   5   3   3      805.71      788.47     12.63 o 
   6   3   3      309.06      303.34     11.45 o 
   7   3   3        4.57        9.34      9.34 o 
   8   3   3       14.35       22.84     12.92 o 
  -8   4   3       25.63       35.29      9.32 o 
  -7   4   3      199.13      215.28      7.97 o 
  -6   4   3      646.91      672.80     11.67 o 
  -5   4   3       29.25       29.12      7.37 o 
  -4   4   3      299.26      315.87      9.46 o 
  -3   4   3      726.53      707.47     18.65 o 
  -2   4   3     4089.92     4169.82     41.51 o 
  -1   4   3     1314.91     1366.40     24.26 o 
   0   4   3      548.48      497.19     17.34 o 
   1   4   3     4399.95     4186.27     43.12 o 
   2   4   3     2467.66     2504.54     35.74 o 
   3   4   3      914.78      908.94     15.25 o 
   4   4   3      221.73      254.28     13.34 o 
   5   4   3      101.28       96.15      7.94 o 
   6   4   3      200.36      191.08     11.73 o 
   7   4   3      262.67      264.22     11.69 o 
   8   4   3      117.83      115.99     13.82 o 
  -8   5   3       50.38       59.88      9.65 o 
  -7   5   3       13.10       17.72      8.50 o 
  -6   5   3       59.72       50.46      8.50 o 
  -5   5   3      764.48      767.75     12.08 o 
  -4   5   3      800.22      823.25     12.21 o 
  -3   5   3      183.04      195.70      9.79 o 
  -2   5   3       34.94       41.39      6.81 o 
  -1   5   3     1196.31     1218.42     22.01 o 
   1   5   3     2897.37     3010.29     34.09 o 
   2   5   3      710.06      806.38     17.82 o 
   3   5   3      256.69      278.30     12.48 o 
   4   5   3     1117.06     1215.27     96.77 o 
   5   5   3      797.22      921.13     19.20 o 
   6   5   3      224.87      242.56     14.81 o 
   7   5   3        5.44        6.51      8.50 o 
  -7   6   3      175.26      187.77      8.73 o 
  -6   6   3      403.03      413.51     10.81 o 
  -5   6   3       51.08       52.74      7.34 o 
  -4   6   3      117.25      130.41      7.82 o 
  -3   6   3      451.02      497.40     11.14 o 
  -2   6   3     1143.47     1229.33     40.55 o 
  -1   6   3     1402.92     1494.06     26.99 o 
   0   6   3      755.34      744.23     20.46 o 
   1   6   3      967.23     1017.08     18.88 o 
   2   6   3     3106.17     3211.45     40.38 o 
   3   6   3        7.72        9.19      8.47 o 
   4   6   3      362.33      401.26     12.81 o 
   5   6   3       77.46       82.78      9.89 o 
   6   6   3      208.61      220.89     14.84 o 
   7   6   3      119.85      125.19     14.50 o 
  -7   7   3       13.63       13.05      9.26 o 
  -6   7   3       85.97      103.29      9.33 o 
  -5   7   3      508.46      531.31     11.52 o 
  -4   7   3     1058.21     1071.45     13.41 o 
  -3   7   3      233.58      239.28      9.70 o 
  -2   7   3      275.80      306.61     10.33 o 
  -1   7   3     1213.98     1237.53     23.82 o 
   0   7   3     1016.75     1001.73     31.20 o 
   1   7   3      752.21      778.44     15.11 o 
   2   7   3      575.56      587.93     15.50 o 
   3   7   3      158.95      186.59     13.94 o 
   4   7   3      751.47      737.57     14.89 o 
   5   7   3      205.78      240.98     13.77 o 
   6   7   3       40.65       60.88     13.03 o 
   7   7   3        3.99       15.21      9.20 o 
  -7   8   3       86.34       78.07     15.80 o 
  -6   8   3      141.78      144.02      8.14 o 
  -5   8   3       18.80       25.75      7.32 o 
  -4   8   3      266.66      277.21     22.99 o 
  -3   8   3     1087.80     1104.44     13.63 o 
  -2   8   3      929.97      975.95     20.21 o 
  -1   8   3      878.27      902.78     20.21 o 
   0   8   3      661.15      677.76     22.87 o 
   1   8   3       67.15       74.90     10.01 o 
   2   8   3      398.79      406.08     13.02 o 
   3   8   3      408.73      462.20     16.18 o 
   4   8   3       25.95       32.54      8.66 o 
   5   8   3        9.43       17.44     11.78 o 
   6   8   3      386.46      421.72     16.20 o 
   7   8   3      152.45      156.45     10.72 o 
  -6   9   3       74.95       87.36     13.81 o 
  -5   9   3      173.78      188.04      8.78 o 
  -4   9   3      560.68      598.92     17.22 o 
  -3   9   3      149.00      151.20     14.37 o 
  -2   9   3       69.05       80.28     12.99 o 
  -1   9   3     1343.45     1388.18     24.86 o 
   0   9   3      808.40      809.56     24.55 o 
   1   9   3      341.44      329.99     10.60 o 
   2   9   3       14.41       14.27      9.50 o 
   3   9   3       94.01       81.83     14.12 o 
   4   9   3      277.22      255.59     11.41 o 
   5   9   3       66.80       87.57     13.80 o 
   6   9   3      103.15       95.22     13.91 o 
  -6  10   3        4.52        0.86     12.89 o 
  -5  10   3       99.72      123.17     13.44 o 
  -4  10   3      219.77      245.67     15.32 o 
  -3  10   3      213.91      212.80     14.29 o 
  -2  10   3      816.54      757.49     17.13 o 
  -1  10   3       20.50       23.74      8.38 o 
   0  10   3       33.04       40.83      7.62 o 
   1  10   3       59.88       67.15      8.23 o 
   2  10   3      545.89      576.56     17.47 o 
   3  10   3      453.45      443.80     13.85 o 
   4  10   3       15.09        9.93     12.02 o 
   5  10   3       37.04       43.58      9.43 o 
   6  10   3       77.65       80.63     13.30 o 
  -6  11   3       66.86       84.24     13.45 o 
  -5  11   3       35.51       37.77     10.47 o 
  -4  11   3      159.10      152.43     14.59 o 
  -3  11   3       68.72       67.07      9.28 o 
  -2  11   3       92.28       80.78     13.16 o 
  -1  11   3      132.12      127.48     10.21 o 
   0  11   3      210.94      203.59     10.56 o 
   1  11   3      112.41      119.16     11.31 o 
   2  11   3       40.53       44.68     13.25 o 
   3  11   3       30.41       50.12     14.33 o 
   4  11   3      267.96      276.02     15.52 o 
   5  11   3       47.40       60.17     13.47 o 
  -5  12   3        9.48      -11.53     14.48 o 
  -4  12   3       48.85       50.14     14.44 o 
  -3  12   3       21.01       30.08     12.64 o 
  -2  12   3      455.02      445.85     15.38 o 
  -1  12   3      102.07       99.39     12.51 o 
   0  12   3      131.52      132.60     14.24 o 
   1  12   3      156.95      150.69     11.53 o 
   2  12   3      136.38      129.08     13.31 o 
   3  12   3      169.90      178.97     11.23 o 
   4  12   3       38.52       38.09     14.32 o 
   5  12   3       43.65       31.57      9.56 o 
  -4  13   3       60.76       69.40     14.39 o 
  -3  13   3       86.58       77.63      9.60 o 
  -2  13   3        2.12       10.07     12.96 o 
  -1  13   3      193.59      199.44     14.25 o 
   0  13   3        6.25       12.81     15.25 o 
   1  13   3       38.39       32.89     10.65 o 
   2  13   3       14.62       14.31      9.04 o 
   3  13   3       29.21       37.85     14.55 o 
   4  13   3      102.88       80.42     11.07 o 
  -3  14   3      154.91      151.19     13.39 o 
  -2  14   3       57.75       54.89     12.83 o 
  -1  14   3       89.03       92.81     13.87 o 
   0  14   3       40.62       38.50     13.23 o 
   1  14   3      141.05      133.68     12.11 o 
   2  14   3       71.32       54.16      8.85 o 
   3  14   3       92.75       96.23     13.57 o 
  -2  15   3       31.32       20.93     12.51 o 
  -1  15   3       43.93       40.55     12.89 o 
   0  15   3       84.51       70.78     17.45 o 
   1  15   3       18.38       18.84     11.55 o 
   2  15   3       40.48       27.74     10.04 o 
  -1 -15   4       24.77       16.61      8.97 o 
   0 -15   4       35.61       29.85      9.35 o 
   1 -15   4      108.22       95.74     16.68 o 
  -3 -14   4       19.32       21.83     10.07 o 
  -2 -14   4       17.97       18.25      9.03 o 
  -1 -14   4       50.91       48.48      7.60 o 
   0 -14   4       69.92       62.67     12.15 o 
   1 -14   4      109.79       99.78     10.14 o 
   2 -14   4        5.64        4.43      7.10 o 
   3 -14   4       36.69       39.47      7.92 o 
  -4 -13   4       46.73       57.27     11.71 o 
  -3 -13   4      102.90       95.50     10.02 o 
  -2 -13   4       64.74       73.46     11.71 o 
  -1 -13   4      319.21      288.89      9.33 o 
   0 -13   4       17.58       18.99      9.20 o 
   1 -13   4      130.72      128.05     14.85 o 
   2 -13   4      190.73      201.83     20.83 o 
   3 -13   4       41.46       46.60      6.61 o 
   4 -13   4        0.74        6.97      6.00 o 
  -5 -12   4      190.81      206.99     13.19 o 
  -4 -12   4       35.67       30.99     11.57 o 
  -3 -12   4       62.76       65.91     10.65 o 
  -2 -12   4       39.55       48.04      7.32 o 
  -1 -12   4      248.01      246.07      8.70 o 
   0 -12   4      163.86      169.86      9.70 o 
   1 -12   4      311.58      309.20      9.57 o 
   2 -12   4       47.23       44.62      9.25 o 
   3 -12   4        8.05        2.96      6.23 o 
   4 -12   4       28.79       30.36      6.35 o 
   5 -12   4       61.88       53.93      8.08 o 
  -5 -11   4       22.85       21.31     11.10 o 
  -4 -11   4      232.84      226.24     11.96 o 
  -3 -11   4      110.22      116.84      9.91 o 
  -2 -11   4      801.05      876.17     14.62 o 
  -1 -11   4      251.74      251.22      8.06 o 
   0 -11   4      256.70      281.17      8.40 o 
   1 -11   4       12.08       10.20      9.18 o 
   2 -11   4      294.65      296.71      9.56 o 
   3 -11   4        8.21        8.80      6.02 o 
   4 -11   4       44.11       41.30      7.85 o 
   5 -11   4       65.07       52.16      6.20 o 
  -6 -10   4      106.53      106.35     10.67 o 
  -5 -10   4      240.45      249.58     12.03 o 
  -4 -10   4      285.76      253.26     10.39 o 
  -3 -10   4       25.14       29.81      9.84 o 
  -2 -10   4        3.49       14.58      8.16 o 
  -1 -10   4       86.57       99.40      8.88 o 
   0 -10   4      843.58      925.91     14.27 o 
   1 -10   4      368.32      407.34     11.63 o 
   2 -10   4       93.83      110.17      9.79 o 
   3 -10   4      237.07      248.55      8.78 o 
   4 -10   4       65.34       77.32      8.53 o 
   5 -10   4       74.55       75.86      7.90 o 
   6 -10   4      169.45      143.72     14.18 o 
  -6  -9   4      190.83      187.25     11.62 o 
  -5  -9   4       91.88       81.96     14.33 o 
  -4  -9   4       81.60       83.93     10.11 o 
  -3  -9   4      177.22      178.67     10.26 o 
  -2  -9   4      315.93      294.13      9.07 o 
  -1  -9   4        2.42        7.97      8.71 o 
   0  -9   4      181.08      189.45      8.64 o 
   1  -9   4      434.44      487.76     11.49 o 
   2  -9   4      422.79      428.19     15.26 o 
   3  -9   4      395.12      427.97     14.27 o 
   4  -9   4      164.50      155.60      7.09 o 
   5  -9   4       90.72       90.24      7.36 o 
   6  -9   4      106.22       96.15     11.75 o 
  -7  -8   4        0.45        1.10     17.64 o 
  -6  -8   4       71.73       70.15     11.14 o 
  -5  -8   4      484.29      469.31     14.84 o 
  -4  -8   4      205.29      178.37     11.41 o 
  -3  -8   4      353.56      366.13     25.60 o 
  -2  -8   4       45.90       55.71      9.25 o 
  -1  -8   4      803.13      856.03     13.72 o 
   0  -8   4      495.36      517.26     10.45 o 
   1  -8   4      637.32      706.51     12.54 o 
   2  -8   4       32.01       42.62      9.04 o 
   3  -8   4      460.88      480.05     23.16 o 
   4  -8   4      180.37      200.88      9.22 o 
   5  -8   4      448.01      433.18     43.35 o 
   6  -8   4       28.81       30.18      8.08 o 
   7  -8   4       21.45       25.10      9.28 o 
  -7  -7   4      217.93      217.88     15.70 o 
  -6  -7   4      173.06      154.76     10.90 o 
  -5  -7   4       96.06       91.15     11.47 o 
  -4  -7   4      270.30      297.79     12.77 o 
  -3  -7   4      165.38      153.02     10.28 o 
  -2  -7   4      465.15      481.46     10.80 o 
  -1  -7   4      255.36      290.04      9.44 o 
   0  -7   4       99.08      105.59      9.47 o 
   1  -7   4     1517.49     1765.97     18.36 o 
   2  -7   4     2092.47     2412.66     19.77 o 
   3  -7   4      437.82      478.75     13.84 o 
   4  -7   4       35.09       41.21      6.26 o 
   5  -7   4       13.14       13.53      5.92 o 
   6  -7   4      174.10      148.93     27.01 o 
   7  -7   4      135.94      125.10      8.73 o 
  -7  -6   4        7.90        5.16     12.58 o 
  -6  -6   4      516.87      539.09     20.02 o 
  -5  -6   4      281.20      250.95     16.52 o 
  -4  -6   4      526.13      537.17     17.34 o 
  -3  -6   4      128.97      146.47     13.09 o 
  -2  -6   4      206.23      199.88     14.21 o 
  -1  -6   4     1454.91     1480.14     30.75 o 
   0  -6   4     1892.80     1996.92     19.12 o 
   1  -6   4      358.51      375.38     10.74 o 
   2  -6   4      488.08      530.82     11.59 o 
   3  -6   4      245.07      247.06      8.48 o 
   4  -6   4      228.79      230.18     13.77 o 
   5  -6   4      686.14      638.32     69.93 o 
   6  -6   4      175.78      153.45     10.43 o 
   7  -6   4        1.73        8.91     10.17 o 
  -7  -5   4      212.69      213.21     15.28 o 
  -6  -5   4      172.43      124.05     10.22 o 
  -4  -5   4      483.60      516.35     17.14 o 
  -3  -5   4      927.90      911.75     19.62 o 
  -2  -5   4     3596.45     3859.33     38.43 o 
  -1  -5   4     1239.02     1194.37     25.26 o 
   0  -5   4      102.36      106.49      7.78 o 
   1  -5   4      111.73      115.22      9.20 o 
   2  -5   4     2967.40     3304.76     25.04 o 
   3  -5   4      378.87      393.76     13.83 o 
   4  -5   4      191.07      194.95     10.70 o 
   5  -5   4      404.54      389.40     38.44 o 
   6  -5   4      220.30      224.44     14.50 o 
   7  -5   4      108.45      103.72      9.20 o 
  -8  -4   4       73.27       87.34      9.97 o 
  -7  -4   4       40.84       50.89     12.37 o 
  -6  -4   4      284.47      268.26     14.59 o 
  -4  -4   4      644.66      651.30     18.77 o 
  -3  -4   4       96.69       88.39     13.60 o 
  -2  -4   4      244.51      230.44     14.24 o 
  -1  -4   4     2113.26     2033.57     27.69 o 
   0  -4   4     1363.71     1276.36     15.89 o 
   1  -4   4     1899.64     1929.05     59.55 o 
   2  -4   4       93.44      108.81      9.49 o 
   3  -4   4      294.12      282.73      9.22 o 
   4  -4   4      981.93      983.27     58.68 o 
   5  -4   4     1249.07     1330.86     31.44 o 
   6  -4   4      243.01      249.21     18.06 o 
   7  -4   4       27.57       22.78      6.90 o 
  -8  -3   4      245.41      234.10     14.09 o 
  -7  -3   4      321.73      292.33     28.56 o 
  -6  -3   4      263.43      248.68     13.89 o 
  -3  -3   4     1823.14     1821.47     28.28 o 
  -2  -3   4     3415.27     3118.05     36.89 o 
  -1  -3   4     1387.21     1352.27     24.23 o 
   0  -3   4      127.18      134.82      8.38 o 
   1  -3   4      136.46      108.84      9.38 o 
   2  -3   4     1109.27     1188.43     37.43 o 
   3  -3   4     1092.74     1145.96     15.20 o 
   4  -3   4      266.30      270.81     14.99 o 
   5  -3   4      799.65      796.71     36.12 o 
   6  -3   4      148.57      154.89      7.77 o 
   7  -3   4      278.85      302.80     11.92 o 
   8  -3   4       41.22       42.08      9.57 o 
  -8  -2   4      130.43      108.15      9.44 o 
  -7  -2   4      115.79      105.23      9.16 o 
  -6  -2   4      639.21      609.86     12.72 o 
  -2  -2   4      142.49      129.73     13.09 o 
  -1  -2   4     1851.03     1615.90     27.42 o 
   0  -2   4     1570.31     1450.47     28.46 o 
   1  -2   4     1925.28     1841.53     31.16 o 
   2  -2   4      176.36      190.10     11.32 o 
   3  -2   4      387.98      376.33      9.26 o 
   4  -2   4     1876.83     1902.58     38.47 o 
   5  -2   4      834.08      913.32     26.93 o 
   6  -2   4       64.23       62.85      6.97 o 
   7  -2   4       47.75       50.65      7.93 o 
   8  -2   4       20.66       17.82      9.32 o 
  -8  -1   4      476.03      406.77      9.76 o 
  -7  -1   4      545.64      512.93     47.21 o 
  -6  -1   4      167.20      157.60      9.57 o 
  -5  -1   4      170.76      165.20     14.12 o 
   0  -1   4     1266.46     1187.51     28.03 o 
   1  -1   4      949.69      854.58     23.50 o 
   2  -1   4     2226.47     2113.15    100.69 o 
   3  -1   4     2557.67     2778.93     51.98 o 
   4  -1   4      539.62      593.58     12.20 o 
   5  -1   4      147.42      151.29      9.96 o 
   6  -1   4      362.81      363.36     12.53 o 
   7  -1   4       47.29       59.49      9.17 o 
   8  -1   4       90.67       84.85      9.43 o 
  -8   0   4      101.55      115.38     13.19 o 
  -7   0   4      256.29      267.21     21.07 o 
  -6   0   4       29.22       39.27      7.85 o 
  -5   0   4      504.27      465.37     16.43 o 
  -4   0   4      957.28      903.82     22.39 o 
  -3   0   4     1208.06     1146.96     27.05 o 
  -2   0   4      704.27      598.49     21.16 o 
  -1   0   4     3070.65     2432.73     60.61 o 
   0   0   4     1591.22     1319.40     35.64 o 
   1   0   4     2822.60     2371.90     56.62 o 
   2   0   4      528.22      526.76     11.33 o 
   3   0   4       66.23       61.03      7.54 o 
   4   0   4     2868.93     3154.33     25.19 o 
   5   0   4      170.55      173.20     10.27 o 
   6   0   4        2.54        7.02      8.80 o 
   7   0   4        1.06       -4.69      7.33 o 
   8   0   4       42.13       56.41     11.20 o 
  -8   1   4      472.95      417.02     11.52 o 
  -7   1   4      546.69      561.98     50.50 o 
  -6   1   4      124.72      139.17     13.26 o 
  -5   1   4      195.34      177.61      7.45 o 
  -4   1   4      114.89      101.23     13.76 o 
  -3   1   4      954.97      816.56     21.50 o 
  -2   1   4      979.55      717.10     20.49 o 
  -1   1   4     1689.65     1383.65     29.49 o 
   0   1   4     1278.65     1123.98     26.45 o 
   1   1   4      925.80      903.98     28.51 o 
   2   1   4     2534.22     2584.85     24.72 o 
   3   1   4     2592.84     2710.77     50.76 o 
   4   1   4      607.67      658.59     11.99 o 
   5   1   4      160.05      178.73     19.62 o 
   6   1   4      381.50      397.30     11.26 o 
   7   1   4       45.97       35.96      9.14 o 
   8   1   4       76.49       81.38     12.78 o 
  -8   2   4      110.33      108.96     15.14 o 
  -7   2   4      122.57      115.64      8.13 o 
  -6   2   4      838.76      850.83     13.72 o 
  -5   2   4      603.49      579.37     25.27 o 
  -4   2   4     1297.36     1305.46     21.95 o 
  -3   2   4      598.87      549.86     17.52 o 
  -2   2   4      114.24       97.95     12.95 o 
  -1   2   4     1782.90     1597.18     29.05 o 
   0   2   4     1414.63     1421.21     28.11 o 
   1   2   4     1671.69     1733.76     35.50 o 
   2   2   4      196.82      196.78     10.31 o 
   3   2   4      409.90      387.01     10.01 o 
   4   2   4     1772.12     1883.81     21.32 o 
   5   2   4      914.06      935.33     27.22 o 
   6   2   4       27.80       29.61      7.19 o 
   7   2   4       44.77       54.82      9.64 o 
   8   2   4       32.42       38.04     12.84 o 
  -8   3   4      234.06      207.85     15.75 o 
  -7   3   4      345.49      369.62     10.91 o 
  -6   3   4      146.93      161.93     12.17 o 
  -5   3   4      186.60      187.47     10.16 o 
  -4   3   4      164.99      153.27     10.75 o 
  -3   3   4     2060.39     2085.18     29.42 o 
  -2   3   4     3468.56     3254.99     37.76 o 
  -1   3   4     1321.05     1345.74     24.93 o 
   0   3   4      139.99      162.25     14.52 o 
   1   3   4       74.52       57.16      9.29 o 
   2   3   4     1383.17     1412.38     19.30 o 
   3   3   4     1187.46     1228.46     16.47 o 
   4   3   4      284.94      303.20     19.99 o 
   5   3   4      768.56      781.94     31.85 o 
   6   3   4      188.20      193.07     10.46 o 
   7   3   4      238.66      257.27     14.80 o 
   8   3   4       52.67       50.91     13.22 o 
  -8   4   4       77.38       95.77      9.77 o 
  -7   4   4       45.02       42.97      8.17 o 
  -6   4   4      319.41      321.50     11.98 o 
  -5   4   4      721.25      777.27     29.87 o 
  -4   4   4      627.87      673.73     21.97 o 
  -3   4   4      136.79      131.11     13.53 o 
  -2   4   4      319.47      338.27     15.40 o 
  -1   4   4     2453.37     2396.53     30.38 o 
   0   4   4     1192.67     1124.09     23.64 o 
   1   4   4     1978.95     1841.28     26.92 o 
   2   4   4       90.93       98.52      8.37 o 
   3   4   4      214.27      215.82     10.88 o 
   4   4   4      938.23      966.52     25.52 o 
   5   4   4     1449.26     1511.69     16.19 o 
   6   4   4      171.34      173.35      8.79 o 
   7   4   4       33.06       20.15     13.57 o 
  -7   5   4      267.77      253.28     16.52 o 
  -6   5   4       95.93       98.69      6.78 o 
  -5   5   4       23.04       17.42      8.89 o 
  -4   5   4      478.75      530.09     20.31 o 
  -3   5   4      971.84      985.66     22.11 o 
  -2   5   4     3839.55     4229.53     39.64 o 
  -1   5   4     1044.67     1014.68     19.00 o 
   0   5   4       97.35      100.00      9.75 o 
   1   5   4       66.69       58.31     12.55 o 
   2   5   4     2708.22     2695.12    102.95 o 
   3   5   4      434.30      440.23     11.79 o 
   4   5   4      171.17      183.73     10.65 o 
   5   5   4      398.35      411.21     12.70 o 
   6   5   4      196.05      201.03     11.31 o 
   7   5   4      110.50      108.41     14.33 o 
  -7   6   4        6.30        4.01      8.87 o 
  -6   6   4      435.60      445.04     11.24 o 
  -5   6   4      188.52      211.23     10.14 o 
  -4   6   4      492.77      517.25     15.66 o 
  -3   6   4      183.29      208.43      9.54 o 
  -2   6   4      256.79      274.82      9.90 o 
  -1   6   4     1588.47     1668.00     24.44 o 
   1   6   4      418.55      400.54     15.47 o 
   2   6   4      472.90      492.67     45.50 o 
   3   6   4      221.17      211.54      9.93 o 
   4   6   4      251.20      253.01     11.37 o 
   5   6   4      819.95      860.32     16.18 o 
   6   6   4      123.27      116.31     13.09 o 
   7   6   4        0.46       -9.50     12.88 o 
  -7   7   4      245.44      262.16      9.19 o 
  -6   7   4      174.85      189.06     14.07 o 
  -5   7   4       99.31       94.42      7.04 o 
  -4   7   4      222.62      276.53     12.96 o 
  -3   7   4      210.42      206.37      8.98 o 
  -2   7   4      584.91      641.08     11.49 o 
  -1   7   4      151.81      169.83     11.93 o 
   1   7   4     1411.06     1464.01     21.81 o 
   2   7   4     1902.98     1979.45    197.76 o 
   3   7   4      469.30      496.06     14.52 o 
   4   7   4       35.74       35.99      8.87 o 
   5   7   4       25.70       47.74     11.81 o 
   6   7   4      205.37      221.81     14.34 o 
   7   7   4       96.11       77.51     10.19 o 
  -7   8   4        0.07       -2.22      9.03 o 
  -6   8   4       80.47       82.69      8.56 o 
  -5   8   4      485.73      545.36     11.69 o 
  -4   8   4      264.78      283.91     10.69 o 
  -3   8   4      401.72      403.84     19.00 o 
  -2   8   4       44.91       48.17      8.68 o 
  -1   8   4      767.86      784.21     19.42 o 
   0   8   4      409.75      405.05     16.18 o 
   1   8   4      589.50      572.56     17.13 o 
   2   8   4       31.10       30.74      8.54 o 
   3   8   4      411.38      435.91     13.45 o 
   4   8   4      234.25      266.91     15.24 o 
   5   8   4      384.26      354.56     11.66 o 
   6   8   4       19.64       33.48     12.77 o 
   7   8   4       16.17       15.92     12.48 o 
  -6   9   4      194.28      201.76     11.28 o 
  -5   9   4       97.15       96.54      9.06 o 
  -4   9   4       78.18       74.20      9.89 o 
  -3   9   4      173.29      174.96     10.08 o 
  -2   9   4      403.80      398.71     16.69 o 
  -1   9   4        3.44        6.46     11.68 o 
   0   9   4      191.34      183.68     13.79 o 
   1   9   4      394.70      393.07     12.22 o 
   2   9   4      483.27      428.07     13.43 o 
   3   9   4      322.50      318.33     16.27 o 
   4   9   4      211.17      237.18     14.02 o 
   5   9   4      117.33      110.05     11.17 o 
   6   9   4      101.52      111.79     10.30 o 
  -6  10   4      114.85      118.28      8.57 o 
  -5  10   4      257.28      273.78     12.20 o 
  -4  10   4      365.37      342.89     12.80 o 
  -3  10   4       19.72       16.10      9.02 o 
  -2  10   4        0.32        2.71      9.04 o 
  -1  10   4      159.51      162.38     13.14 o 
   0  10   4      777.21      720.78     19.43 o 
   1  10   4      326.43      321.97     10.25 o 
   2  10   4      109.19      105.67     13.48 o 
   3  10   4      221.63      248.42     15.02 o 
   4  10   4       51.28       70.30     14.41 o 
   5  10   4       45.56       51.48      9.52 o 
   6  10   4      172.21      178.26     10.47 o 
  -5  11   4       27.77       31.27     10.60 o 
  -4  11   4      228.15      228.72     15.72 o 
  -3  11   4      150.23      132.93      9.92 o 
  -2  11   4      746.47      716.24     18.52 o 
  -1  11   4      298.96      262.77     12.02 o 
   0  11   4      265.93      248.02     16.01 o 
   1  11   4       18.57       22.76      9.52 o 
   2  11   4      299.22      281.83     15.41 o 
   3  11   4        0.11       15.08     12.31 o 
   4  11   4       54.72       58.91     13.65 o 
   5  11   4       62.41       62.00      9.70 o 
  -5  12   4      206.62      191.92     11.68 o 
  -4  12   4       44.54       50.67     15.17 o 
  -3  12   4       49.25       44.75     12.49 o 
  -2  12   4       37.37       35.82     13.21 o 
  -1  12   4      320.20      272.19     14.79 o 
   0  12   4      117.90      116.19     13.37 o 
   1  12   4      316.87      298.74     10.60 o 
   2  12   4       38.09       50.91     13.36 o 
   3  12   4       14.54       14.31     10.00 o 
   4  12   4       29.33       27.90     10.43 o 
   5  12   4       82.00       90.52     13.57 o 
  -4  13   4       65.24       73.55     13.33 o 
  -3  13   4       83.89       89.20     13.44 o 
  -2  13   4      105.38       94.12     13.83 o 
  -1  13   4      309.48      281.24     15.51 o 
   0  13   4       18.77       12.88     12.72 o 
   1  13   4      106.76       92.52     11.24 o 
   2  13   4      198.13      170.27     11.52 o 
   3  13   4       19.90       22.44     15.14 o 
   4  13   4        2.93       32.21     13.16 o 
  -3  14   4       12.38       18.46     12.58 o 
  -2  14   4       17.40       18.96     12.66 o 
  -1  14   4       40.77       41.17     12.90 o 
   0  14   4      103.32       92.10     14.27 o 
   1  14   4       97.05       87.34      9.95 o 
   2  14   4        3.44       13.71     13.00 o 
   3  14   4       39.82       35.06     13.86 o 
  -1  15   4       16.21       17.72     13.00 o 
   0  15   4       34.24       30.41     13.39 o 
   1  15   4      101.08       75.30     20.25 o 
  -2 -14   5      111.53       90.76     10.42 o 
  -1 -14   5       41.47       35.23      7.95 o 
   0 -14   5       38.13       34.19      9.31 o 
   1 -14   5       54.66       50.72      8.15 o 
   2 -14   5        1.82        7.67      7.77 o 
  -4 -13   5      134.32      117.02     14.60 o 
  -3 -13   5      187.79      193.62     11.39 o 
  -2 -13   5      252.47      247.40     11.84 o 
  -1 -13   5      241.03      235.46      9.84 o 
   0 -13   5      171.06      172.42      8.98 o 
   1 -13   5       24.88       22.91      9.25 o 
   2 -13   5        1.24        0.06      9.71 o 
   3 -13   5       21.02       19.52      7.47 o 
  -4 -12   5       10.66       25.75     10.31 o 
  -3 -12   5       29.82       30.42      7.49 o 
  -2 -12   5       96.74       99.94      8.85 o 
  -1 -12   5       88.72       87.56      9.49 o 
   0 -12   5       13.82       11.53      7.62 o 
   1 -12   5       10.76       15.70      7.72 o 
   2 -12   5      243.65      250.42      9.32 o 
   3 -12   5      296.08      301.50     15.36 o 
   4 -12   5       26.30       22.78      6.25 o 
  -5 -11   5      171.77      148.79     11.03 o 
  -4 -11   5      100.75      106.35     10.47 o 
  -3 -11   5       88.62       82.74      8.03 o 
  -2 -11   5      156.49      160.47      8.14 o 
  -1 -11   5      229.54      210.46      8.82 o 
   0 -11   5      405.85      439.00     18.09 o 
   1 -11   5       15.06       21.08      9.35 o 
   2 -11   5      140.27      155.08      9.02 o 
   3 -11   5       70.54       62.46      8.02 o 
   4 -11   5       94.01       96.07      6.76 o 
   5 -11   5      103.06       89.71      8.42 o 
  -6 -10   5       76.62       82.82     15.94 o 
  -5 -10   5       21.17       22.82     10.21 o 
  -4 -10   5       11.50       11.54      9.43 o 
  -3 -10   5      111.63      121.37     10.39 o 
  -2 -10   5      526.36      516.86     12.46 o 
  -1 -10   5       67.27       65.75      9.58 o 
   0 -10   5      173.02      202.92      9.16 o 
   1 -10   5      195.45      210.42     10.36 o 
   2 -10   5      156.40      156.91      8.42 o 
   3 -10   5      405.15      408.85      9.28 o 
   4 -10   5       85.37       90.64      6.58 o 
   5 -10   5       38.45       36.56      6.69 o 
  -6  -9   5       46.47       54.97     15.56 o 
  -5  -9   5      277.37      264.30     16.08 o 
  -4  -9   5       26.37       26.20      7.91 o 
  -3  -9   5       72.59       68.95      9.14 o 
  -2  -9   5       26.06       39.32     10.56 o 
  -1  -9   5      397.86      424.41      9.33 o 
   0  -9   5      272.68      290.90      8.95 o 
   1  -9   5      231.54      266.51      9.36 o 
   2  -9   5      254.88      253.68     10.65 o 
   3  -9   5      764.32      757.58     12.19 o 
   4  -9   5      258.72      271.65      7.85 o 
   5  -9   5      182.50      194.83     14.32 o 
   6  -9   5       76.52       76.70      8.32 o 
  -6  -8   5      102.72       80.26     11.29 o 
  -5  -8   5       61.22       66.33     14.06 o 
  -4  -8   5      172.01      185.31     14.68 o 
  -3  -8   5      779.89      795.41     37.93 o 
  -2  -8   5      655.81      681.94     33.50 o 
  -1  -8   5      602.92      629.00     20.41 o 
   0  -8   5      370.09      421.57     11.19 o 
   1  -8   5       35.49       33.85      7.40 o 
   2  -8   5      258.37      282.85      9.36 o 
   3  -8   5      446.46      513.06     24.76 o 
   4  -8   5       67.63       63.92      6.73 o 
   5  -8   5       75.44       66.62      7.63 o 
   6  -8   5      165.79      142.25     13.15 o 
  -7  -7   5        8.96       24.80     13.45 o 
  -5  -7   5      353.42      367.85     17.22 o 
  -4  -7   5      396.64      464.57     16.82 o 
  -3  -7   5       32.09       35.90      8.98 o 
  -2  -7   5       99.15      105.79      8.00 o 
  -1  -7   5     1428.16     1541.95     17.24 o 
   0  -7   5      432.73      476.53     11.55 o 
   1  -7   5      183.67      196.25      8.66 o 
   2  -7   5      270.57      313.11     19.22 o 
   3  -7   5      399.29      402.22     10.96 o 
   4  -7   5      259.18      240.23      8.69 o 
   5  -7   5      251.22      237.42     22.25 o 
   6  -7   5      254.91      235.57     22.23 o 
   7  -7   5       15.19       29.34      9.34 o 
  -7  -6   5      271.98      297.61     16.71 o 
  -5  -6   5       92.14       74.02     15.56 o 
  -4  -6   5      237.08      240.32     15.77 o 
  -3  -6   5      656.48      685.54     17.44 o 
  -2  -6   5     1555.05     1491.15     23.05 o 
  -1  -6   5      332.42      321.54     10.70 o 
   0  -6   5       46.68       56.90      9.35 o 
   1  -6   5      126.00      129.58      7.61 o 
   2  -6   5      837.30      911.51     14.47 o 
   3  -6   5      365.08      373.16      9.67 o 
   4  -6   5      272.30      280.80     12.72 o 
   5  -6   5      198.70      183.72     17.36 o 
   6  -6   5       80.88       86.36     10.51 o 
   7  -6   5      204.43      205.74     13.64 o 
  -7  -5   5        2.39       -2.49     12.83 o 
  -4  -5   5      883.71      916.95     20.56 o 
  -3  -5   5       51.67       47.77     12.68 o 
  -2  -5   5      488.42      529.89     16.65 o 
  -1  -5   5     1016.62     1018.98     33.51 o 
   0  -5   5      869.87      870.88     13.69 o 
   1  -5   5      881.15      925.12     12.59 o 
   2  -5   5       27.72       41.51     14.38 o 
   3  -5   5       99.01      104.40      7.98 o 
   4  -5   5      588.54      585.19     36.16 o 
   5  -5   5      161.54      172.83     11.68 o 
   6  -5   5      154.16      161.82     11.56 o 
   7  -5   5       65.94       58.02     12.03 o 
  -7  -4   5      509.30      470.36     16.46 o 
  -3  -4   5      830.45      760.32     19.12 o 
  -2  -4   5      442.65      379.69     15.79 o 
  -1  -4   5      184.35      155.40     13.44 o 
   0  -4   5      396.40      393.73      9.96 o 
   1  -4   5      678.30      673.57     15.91 o 
   2  -4   5     2353.00     2486.23     24.26 o 
   3  -4   5     1065.49     1114.14     15.95 o 
   4  -4   5      490.81      492.90     21.34 o 
   5  -4   5        2.80        3.92      8.45 o 
   6  -4   5      158.95      152.77     16.19 o 
   7  -4   5      234.09      248.02     13.18 o 
  -7  -3   5       53.89       48.50     12.36 o 
  -2  -3   5      358.40      345.73     15.17 o 
  -1  -3   5      649.82      567.74     14.99 o 
   0  -3   5     2637.12     2349.97    166.24 o 
   1  -3   5     2690.75     2756.10     35.41 o 
   2  -3   5      158.70      161.36      8.40 o 
   3  -3   5      151.84      150.20      9.88 o 
   4  -3   5      456.69      458.76     11.29 o 
   5  -3   5      656.99      710.51     32.68 o 
   6  -3   5      100.23       98.42      9.62 o 
   7  -3   5        3.35       -3.27      9.81 o 
  -8  -2   5      104.06       96.57     10.36 o 
  -7  -2   5      401.79      360.19     16.75 o 
  -6  -2   5      360.78      390.93     16.44 o 
  -1  -2   5      522.42      524.19     14.89 o 
   0  -2   5      220.06      225.15     15.39 o 
   1  -2   5     2050.33     1983.65     37.01 o 
   2  -2   5     1950.43     2005.55     61.56 o 
   3  -2   5      925.53      955.03     37.87 o 
   4  -2   5      214.54      198.88     55.13 o 
   5  -2   5       73.76       70.81      9.35 o 
   6  -2   5      417.95      421.27     11.92 o 
   7  -2   5      235.66      249.45     13.14 o 
  -8  -1   5      125.10      119.25      8.65 o 
  -7  -1   5       91.32       78.14      8.20 o 
  -6  -1   5      523.72      494.02     21.35 o 
  -5  -1   5      289.85      313.57     16.11 o 
  -4  -1   5     1762.38     1623.85     33.78 o 
   1  -1   5      737.69      659.80     16.76 o 
   2  -1   5       27.77       24.95      9.61 o 
   3  -1   5      319.71      362.63     15.89 o 
   4  -1   5      603.32      620.41     12.33 o 
   5  -1   5     1306.57     1324.95     16.85 o 
   6  -1   5      114.97      113.73      7.90 o 
   7  -1   5       43.19       48.78      9.54 o 
   8  -1   5      176.67      180.96     10.39 o 
  -8   0   5       34.50       46.20      9.58 o 
  -7   0   5      238.30      254.23     10.47 o 
  -6   0   5      374.82      420.97     36.85 o 
  -5   0   5      109.60       88.27     13.74 o 
  -4   0   5     1014.57     1000.48     23.26 o 
  -3   0   5     3189.79     3131.88     63.10 o 
  -2   0   5      435.10      399.87     18.27 o 
  -1   0   5     3315.43     2867.23     66.74 o 
   0   0   5     1343.20     1280.57     33.26 o 
   1   0   5      718.16      594.95     14.64 o 
   2   0   5     1399.13     1400.79     44.42 o 
   3   0   5       50.24       44.02      7.62 o 
   4   0   5        5.57        9.80      8.86 o 
   5   0   5        5.14        5.65      9.41 o 
   6   0   5      872.23      899.97     13.87 o 
   7   0   5      118.10      128.09      9.88 o 
   8   0   5      236.07      217.86     10.97 o 
  -8   1   5      138.58      149.18     10.17 o 
  -7   1   5       82.77       82.54      7.86 o 
  -6   1   5      534.33      535.61     24.49 o 
  -5   1   5      274.14      233.16     11.70 o 
  -4   1   5     1822.09     1588.53     26.99 o 
  -3   1   5       19.29       12.00      9.28 o 
  -2   1   5      436.71      373.15     14.32 o 
  -1   1   5      396.08      305.18     15.52 o 
   0   1   5     2239.48     1824.03     35.36 o 
   1   1   5      763.00      759.04     25.72 o 
   2   1   5       31.03       26.14      9.50 o 
   3   1   5      394.57      426.39     11.75 o 
   4   1   5      653.36      666.69     11.18 o 
   5   1   5     1262.04     1330.62     22.16 o 
   6   1   5      148.05      143.12     12.21 o 
   7   1   5       40.68       42.79      7.62 o 
   8   1   5      169.00      172.82      8.86 o 
  -8   2   5      120.77      115.48     13.60 o 
  -7   2   5      399.64      399.65     16.16 o 
  -6   2   5      302.79      303.34      9.81 o 
  -5   2   5      255.28      246.48     12.05 o 
  -4   2   5      497.20      489.40     16.65 o 
  -3   2   5     1928.19     1726.72     27.28 o 
  -2   2   5      539.51      407.19     14.27 o 
  -1   2   5      724.25      715.38     19.60 o 
   0   2   5      239.41      265.02     17.18 o 
   1   2   5     1812.59     1913.49     36.06 o 
   2   2   5     2260.50     2265.19     55.35 o 
   3   2   5      823.17      825.96     18.09 o 
   4   2   5      258.94      267.45      9.16 o 
   5   2   5       51.82       52.74      7.73 o 
   6   2   5      466.26      499.96     21.13 o 
   7   2   5      219.92      222.65     11.13 o 
  -7   3   5       45.75       40.33      9.41 o 
  -6   3   5      256.67      259.54     16.61 o 
  -5   3   5      911.32      926.22     14.47 o 
  -4   3   5      774.61      775.48     15.97 o 
  -3   3   5       99.25      108.28     10.01 o 
  -2   3   5      376.49      336.52     12.76 o 
  -1   3   5      473.61      415.02     13.60 o 
   0   3   5     2679.17     2736.06     38.68 o 
   1   3   5     2883.06     3218.58     44.49 o 
   2   3   5      132.55      130.26     11.51 o 
   3   3   5      209.83      212.46      9.95 o 
   4   3   5      459.70      454.41     26.10 o 
   5   3   5      562.61      561.96     11.27 o 
   6   3   5      154.91      165.93     10.03 o 
   7   3   5        3.92        9.11      9.02 o 
  -7   4   5      535.33      523.96     26.39 o 
  -6   4   5      216.78      199.19      8.80 o 
  -5   4   5       43.52       50.12      6.44 o 
  -4   4   5      123.39      132.24     10.62 o 
  -3   4   5      890.46      819.39     16.94 o 
  -2   4   5      459.32      400.30     16.55 o 
  -1   4   5      277.81      265.81     12.44 o 
   0   4   5      382.82      406.10     14.65 o 
   1   4   5      549.51      534.38     16.75 o 
   2   4   5     2476.63     2399.72    151.63 o 
   3   4   5      986.97     1045.85     15.54 o 
   4   4   5      490.78      517.91     17.77 o 
   5   4   5       10.82       23.20      7.57 o 
   6   4   5      127.62      137.60      9.09 o 
   7   4   5      259.41      257.73      9.89 o 
  -7   5   5        4.30        7.58      6.28 o 
  -6   5   5      297.12      312.45     10.78 o 
  -5   5   5     1090.92     1183.75     15.27 o 
  -4   5   5      957.76     1073.28     14.82 o 
  -3   5   5       37.31       27.21      9.43 o 
  -2   5   5      424.95      435.33     13.57 o 
  -1   5   5      944.98      984.13     20.54 o 
   0   5   5      922.12      942.88     18.83 o 
   2   5   5       19.98       22.57      7.79 o 
   3   5   5      124.86      130.47      8.58 o 
   4   5   5      420.06      424.73     10.41 o 
   5   5   5      174.88      198.18     10.83 o 
   6   5   5      157.01      147.99     10.49 o 
   7   5   5       63.87       73.23     15.08 o 
  -7   6   5      273.00      291.96     16.34 o 
  -6   6   5      206.74      212.40     10.05 o 
  -5   6   5      110.56       96.67     12.28 o 
  -4   6   5      260.64      258.95     10.74 o 
  -3   6   5      649.22      492.41    260.64 o 
  -2   6   5     1570.48     1543.12     21.74 o 
  -1   6   5      323.13      321.92     12.36 o 
   0   6   5       49.32       59.26     14.29 o 
   2   6   5     1019.27      986.04    107.54 o 
   3   6   5      314.69      326.57     11.84 o 
   4   6   5      243.88      237.76      9.92 o 
   5   6   5      174.01      175.48     11.09 o 
   6   6   5       58.48       78.33     13.48 o 
   7   6   5      215.00      233.48     15.59 o 
  -7   7   5        8.24       15.33      6.82 o 
  -6   7   5      214.75      214.60      8.51 o 
  -5   7   5      367.88      390.01     11.10 o 
  -4   7   5      344.90      388.41      9.97 o 
  -3   7   5       16.96       27.19     10.70 o 
  -2   7   5      136.89      164.26     14.01 o 
  -1   7   5     1311.46     1388.79     22.05 o 
   2   7   5      271.23      260.78     27.74 o 
   3   7   5      390.92      388.63     12.47 o 
   4   7   5      240.04      234.14     11.29 o 
   5   7   5      228.45      228.22     10.74 o 
   6   7   5      258.89      244.37     10.91 o 
   7   7   5       13.57       18.06     13.17 o 
  -6   8   5       74.28       74.81     10.09 o 
  -5   8   5       74.23       74.86      9.63 o 
  -4   8   5      186.00      191.86     21.75 o 
  -3   8   5      746.80      795.44     15.31 o 
  -2   8   5      579.18      570.05     11.95 o 
  -1   8   5      627.58      673.51     13.26 o 
   1   8   5       66.88       64.51      9.56 o 
   2   8   5      375.57      390.31     15.65 o 
   3   8   5      354.26      378.51     14.18 o 
   4   8   5       50.26       48.32     12.96 o 
   5   8   5       56.46       48.06     12.79 o 
   6   8   5      197.83      168.50     13.80 o 
  -6   9   5       48.84       52.37      8.02 o 
  -5   9   5      235.60      235.47     13.99 o 
  -4   9   5       54.54       53.29      9.55 o 
  -3   9   5       53.64       51.53      9.51 o 
  -2   9   5       14.54       17.17      6.35 o 
  -1   9   5      399.42      414.99     17.22 o 
   0   9   5      336.97      324.91     15.67 o 
   1   9   5      159.21      164.85      8.92 o 
   2   9   5      273.35      250.48     10.24 o 
   3   9   5      830.85      804.58     16.63 o 
   4   9   5      224.66      210.95     11.03 o 
   5   9   5      207.29      226.58     11.62 o 
   6   9   5       77.59       64.44      9.89 o 
  -6  10   5       73.04       67.21      9.84 o 
  -5  10   5       22.83       17.14      8.04 o 
  -4  10   5       28.26       19.61      6.74 o 
  -3  10   5      140.27      161.46     14.24 o 
  -2  10   5      453.23      513.53     16.48 o 
  -1  10   5      105.79       96.06     13.94 o 
   0  10   5      164.44      153.90     12.56 o 
   1  10   5      214.21      192.75     17.97 o 
   2  10   5      143.97      128.55     11.87 o 
   3  10   5      383.07      363.51     13.35 o 
   4  10   5       73.32       77.71     13.87 o 
   5  10   5       29.99       35.11     13.21 o 
  -5  11   5      161.46      169.60     15.32 o 
  -4  11   5      119.86      130.24     15.25 o 
  -3  11   5       85.15      100.24     12.87 o 
  -2  11   5      131.69      119.90     13.06 o 
  -1  11   5      306.18      281.43     15.21 o 
   0  11   5      385.05      353.93     18.57 o 
   1  11   5        5.30       12.15     13.04 o 
   2  11   5      147.09      152.07     11.71 o 
   3  11   5       78.67       78.54     14.54 o 
   4  11   5       79.55       86.30     15.16 o 
   5  11   5      120.15      124.17     13.75 o 
  -4  12   5        5.52       16.15     13.66 o 
  -3  12   5       27.80       33.40     12.52 o 
  -2  12   5       82.70      108.17     13.30 o 
  -1  12   5      114.89       99.23     12.57 o 
   0  12   5       12.09       15.03     12.02 o 
   1  12   5       20.70       24.79     15.74 o 
   2  12   5      257.69      265.92     15.85 o 
   3  12   5      318.37      288.49     13.03 o 
   4  12   5       21.40       30.09     14.77 o 
  -4  13   5      168.65      152.15     11.89 o 
  -3  13   5      166.55      163.32     13.98 o 
  -2  13   5      229.21      211.70     14.89 o 
  -1  13   5      284.27      257.69     15.43 o 
   0  13   5      159.93      158.72     14.43 o 
   1  13   5       38.50       42.35     16.22 o 
   2  13   5        2.65       18.04     12.33 o 
   3  13   5       19.74        7.18     10.05 o 
  -2  14   5      147.67      110.21     14.20 o 
  -1  14   5       35.83       35.24     12.37 o 
   0  14   5       40.70       35.73     13.13 o 
   1  14   5       58.17       58.59     17.91 o 
   2  14   5        5.07       12.60      9.29 o 
  -1 -14   6       16.55       22.65      7.44 o 
   0 -14   6       48.16       46.74     10.35 o 
   1 -14   6       15.16       13.82      9.41 o 
  -3 -13   6       19.87        9.54      8.09 o 
  -2 -13   6      243.87      238.42     10.60 o 
  -1 -13   6      124.91      121.09      8.56 o 
   0 -13   6       14.16       24.54     13.97 o 
   1 -13   6       19.92       23.63      8.06 o 
   2 -13   6       89.00       70.75      7.97 o 
   3 -13   6       17.83       27.36      8.10 o 
  -4 -12   6       71.37       64.94      7.87 o 
  -3 -12   6       71.46       56.04     12.18 o 
  -2 -12   6        9.66       13.45      7.24 o 
  -1 -12   6      128.53      123.28      7.63 o 
   0 -12   6      347.40      339.04     26.59 o 
   1 -12   6       58.97       49.00      9.53 o 
   2 -12   6       24.74       25.78      8.30 o 
   3 -12   6       74.47       73.78      8.00 o 
   4 -12   6      164.54      148.97      7.75 o 
  -5 -11   6       13.69       14.32      9.63 o 
  -4 -11   6       50.50       54.64      8.22 o 
  -3 -11   6      265.29      236.60      9.60 o 
  -2 -11   6      204.44      209.99     25.30 o 
  -1 -11   6       68.04       83.24     19.06 o 
   0 -11   6      131.87      149.70      9.97 o 
   1 -11   6       44.63       40.52      8.03 o 
   2 -11   6       92.57       93.10      8.19 o 
   3 -11   6      114.40      111.63      8.77 o 
   4 -11   6       26.35       27.75      6.94 o 
   5 -11   6       39.47       31.12     14.40 o 
  -5 -10   6      256.79      256.65     10.42 o 
  -4 -10   6      154.14      163.97     10.60 o 
  -3 -10   6       22.17       25.88      9.13 o 
  -2 -10   6       18.06       17.70      7.27 o 
  -1 -10   6     1082.39     1108.00     16.98 o 
   0 -10   6       89.02      102.17      8.49 o 
   1 -10   6      306.65      337.93     10.39 o 
   2 -10   6       14.98       24.12      8.89 o 
   3 -10   6       80.32      101.22      8.27 o 
   4 -10   6      194.45      209.28     10.73 o 
   5 -10   6      101.17      102.27      8.69 o 
  -6  -9   6       36.78       59.65     15.04 o 
  -5  -9   6        0.36        6.92     10.55 o 
  -4  -9   6      113.29      108.63     10.48 o 
  -3  -9   6      431.83      394.40      9.75 o 
  -2  -9   6      208.53      216.10     14.12 o 
  -1  -9   6     1141.12     1207.89     34.20 o 
   0  -9   6      289.62      331.96     14.10 o 
   1  -9   6       94.37      111.86     10.34 o 
   2  -9   6      515.21      581.26     12.45 o 
   3  -9   6      341.08      389.38     14.21 o 
   4  -9   6        1.39        5.28      6.69 o 
   5  -9   6        6.43        8.24      6.26 o 
   6  -9   6       50.04       35.09      9.86 o 
  -5  -8   6      247.70      283.19     15.26 o 
  -4  -8   6      396.88      339.90     12.07 o 
  -3  -8   6        3.79        8.96     10.08 o 
  -2  -8   6       32.99       31.07      7.29 o 
  -1  -8   6     1034.08     1077.29     15.43 o 
   0  -8   6      208.00      234.47     10.46 o 
   1  -8   6      211.27      256.25     10.71 o 
   2  -8   6      222.32      254.07     10.85 o 
   3  -8   6      220.07      217.48      8.29 o 
   4  -8   6      117.33      126.60      8.41 o 
   5  -8   6       53.13       45.94      7.80 o 
   6  -8   6      125.44      103.09      7.99 o 
  -5  -7   6       41.72       33.47     10.78 o 
  -4  -7   6      160.68      185.26     14.86 o 
  -3  -7   6      393.87      380.52     12.04 o 
  -2  -7   6      347.77      308.33      9.37 o 
  -1  -7   6      599.02      592.62     11.16 o 
   0  -7   6      115.92      110.80      8.03 o 
   1  -7   6      351.79      394.15     11.00 o 
   2  -7   6      702.46      755.16     12.64 o 
   3  -7   6      575.55      568.09     24.44 o 
   4  -7   6      114.88      113.22      8.01 o 
   5  -7   6        7.69        3.84      6.50 o 
   6  -7   6       97.45       97.62      7.74 o 
  -7  -6   6       58.13       37.15     13.34 o 
  -4  -6   6      512.41      419.35     16.75 o 
  -3  -6   6      393.08      396.82     15.05 o 
  -2  -6   6      163.82      158.17     10.33 o 
  -1  -6   6      808.79      790.72     11.69 o 
   0  -6   6      601.14      620.88     11.67 o 
   1  -6   6      205.89      231.22      7.85 o 
   2  -6   6      161.83      186.19      9.82 o 
   3  -6   6      517.98      536.82     11.81 o 
   4  -6   6      354.31      386.18     15.90 o 
   5  -6   6      211.90      208.09     21.71 o 
   6  -6   6       72.38       77.07      8.78 o 
   7  -6   6        8.85        6.17      8.80 o 
  -7  -5   6      348.08      347.19     18.06 o 
  -4  -5   6      313.91      312.06     16.30 o 
  -3  -5   6      481.17      460.47     15.89 o 
  -2  -5   6      753.56      730.06     15.77 o 
  -1  -5   6      265.00      249.05     19.69 o 
   0  -5   6      167.27      171.57     10.15 o 
   1  -5   6      387.71      384.68     11.20 o 
   2  -5   6      270.90      247.77     10.30 o 
   3  -5   6      508.09      503.89     10.57 o 
   4  -5   6        7.59       13.01      6.98 o 
   5  -5   6      104.51      101.77     10.73 o 
   6  -5   6      161.79      160.22     12.96 o 
   7  -5   6      142.14      140.00     14.86 o 
  -7  -4   6       10.03       15.05      7.44 o 
  -3  -4   6      395.86      411.13     16.07 o 
  -2  -4   6      246.17      236.42     11.07 o 
  -1  -4   6      607.69      601.21     17.17 o 
   0  -4   6     1839.65     1709.07     38.26 o 
   1  -4   6      805.87      781.58     12.57 o 
   2  -4   6      202.52      217.60     10.34 o 
   3  -4   6       73.55       85.99      7.83 o 
   4  -4   6      479.49      509.57     35.97 o 
   5  -4   6      223.61      223.49     16.60 o 
   6  -4   6       74.26       60.18     13.89 o 
   7  -4   6       20.28       27.96     10.59 o 
  -7  -3   6      333.19      318.65     11.94 o 
  -6  -3   6       56.44       50.57      9.72 o 
  -2  -3   6     1977.19     2003.35     29.25 o 
  -1  -3   6      820.27      780.24     19.12 o 
   0  -3   6       41.54       48.58      7.97 o 
   1  -3   6      698.33      649.98     12.97 o 
   2  -3   6      830.33      840.80     14.19 o 
   3  -3   6      456.68      480.28     12.85 o 
   4  -3   6       39.78       45.52      8.57 o 
   5  -3   6        6.29       14.29     13.02 o 
   6  -3   6      331.22      335.28     12.88 o 
   7  -3   6      121.55      132.20     11.11 o 
  -7  -2   6        7.59       18.16      7.62 o 
  -6  -2   6      416.06      407.45     13.80 o 
  -5  -2   6      631.04      621.29     19.55 o 
   0  -2   6     2282.94     2149.85     33.33 o 
   1  -2   6      395.87      324.37     15.27 o 
   2  -2   6      144.02      150.15     10.72 o 
   3  -2   6      446.81      526.80     67.26 o 
   4  -2   6       89.19      102.39     13.07 o 
   5  -2   6      942.53     1012.09     21.26 o 
   6  -2   6      179.69      172.21     11.78 o 
   7  -2   6      120.21      143.02     10.56 o 
  -7  -1   6      359.88      357.50     17.41 o 
  -6  -1   6      165.17      182.75     14.70 o 
  -5  -1   6       88.38       91.83     10.45 o 
  -4  -1   6      659.73      632.47     19.99 o 
  -3  -1   6     1954.06     1787.69     44.06 o 
   1  -1   6      694.48      559.91     15.30 o 
   2  -1   6     3174.03     3328.12    194.00 o 
   3  -1   6      398.76      403.60     17.49 o 
   4  -1   6      249.59      258.62     14.40 o 
   5  -1   6       72.89       77.59      9.90 o 
   6  -1   6      449.91      446.63     10.90 o 
   7  -1   6       60.44       67.50      9.77 o 
  -7   0   6        0.28       25.49     10.03 o 
  -6   0   6      775.33      671.14     16.39 o 
  -5   0   6      234.08      235.91     15.70 o 
  -4   0   6     1782.49     1634.32     31.96 o 
  -3   0   6        1.83        5.69     13.60 o 
  -2   0   6      142.67      120.21     14.13 o 
  -1   0   6      822.36      692.64     21.31 o 
   0   0   6     3470.75     3157.22     59.34 o 
   1   0   6      123.27      100.03     11.40 o 
   2   0   6       82.47       93.18     14.97 o 
   3   0   6     1287.96     1311.45     21.86 o 
   4   0   6       97.95      107.09     10.09 o 
   5   0   6      783.68      817.57     25.64 o 
   6   0   6      209.57      215.92     10.20 o 
   7   0   6        6.81        4.15      8.57 o 
  -7   1   6      368.10      349.24      9.96 o 
  -6   1   6      176.02      133.51     60.02 o 
  -5   1   6       77.45       69.48     14.04 o 
  -4   1   6      775.10      720.52     20.26 o 
  -3   1   6     1956.08     1812.33     37.55 o 
  -2   1   6     1085.95      933.26     22.84 o 
  -1   1   6      560.65      493.28     17.55 o 
   0   1   6      751.98      761.74     20.06 o 
   1   1   6      721.20      655.33     22.63 o 
   2   1   6     2963.73     2942.18    165.29 o 
   3   1   6      283.80      282.71     15.21 o 
   4   1   6      243.95      250.52      8.69 o 
   5   1   6       50.45       49.80      9.72 o 
   6   1   6      492.18      507.48     21.42 o 
   7   1   6       23.05       21.30      9.27 o 
  -7   2   6       10.02       17.46     12.72 o 
  -6   2   6      383.43      398.95     36.12 o 
  -5   2   6      585.84      533.29     15.24 o 
  -4   2   6     1494.57     1381.05     26.69 o 
  -3   2   6       77.62       77.44     13.85 o 
  -2   2   6      346.33      331.96     13.06 o 
  -1   2   6     1679.01     1462.17     25.31 o 
   0   2   6     2470.69     2319.11     37.03 o 
   1   2   6      487.59      469.43     19.64 o 
   2   2   6      164.55      169.12     10.31 o 
   3   2   6      422.28      475.23     17.60 o 
   4   2   6      169.47      192.70     10.34 o 
   5   2   6      780.01      808.36     29.78 o 
   6   2   6      137.67      141.77     10.17 o 
   7   2   6      125.95      116.29      8.87 o 
  -7   3   6      344.81      319.38     23.62 o 
  -6   3   6       72.00       69.75      9.71 o 
  -5   3   6       82.91       78.87     10.42 o 
  -4   3   6      429.20      394.96     16.40 o 
  -3   3   6      888.13      832.03     20.27 o 
  -2   3   6     1852.56     1776.02     27.98 o 
  -1   3   6      856.54      845.66     20.67 o 
   0   3   6       51.57       57.44     10.19 o 
   1   3   6      748.70      787.58     22.11 o 
   2   3   6      764.25      697.06     62.91 o 
   3   3   6      335.90      338.63     11.20 o 
   4   3   6       18.24       23.75      6.47 o 
   5   3   6        7.37        8.07      6.48 o 
   6   3   6      396.01      430.79     40.18 o 
   7   3   6       84.00       94.17      8.73 o 
  -7   4   6       14.46       17.49      7.91 o 
  -6   4   6        9.43       15.72      9.29 o 
  -5   4   6      968.99     1026.55     18.27 o 
  -4   4   6      371.95      344.53     12.62 o 
  -3   4   6      370.09      365.00     12.70 o 
  -2   4   6      261.06      226.90     11.44 o 
  -1   4   6      590.17      592.54     16.18 o 
   0   4   6     1745.86     1830.49     30.15 o 
   1   4   6      679.67      681.69     17.69 o 
   2   4   6      186.08      160.72     13.96 o 
   3   4   6       74.10       81.61      9.60 o 
   4   4   6      537.12      543.87     11.49 o 
   5   4   6      230.30      225.93     23.11 o 
   6   4   6       63.89       64.84      9.80 o 
   7   4   6       16.52       20.01      7.43 o 
  -7   5   6      291.44      283.21      9.49 o 
  -6   5   6      436.81      466.97     10.67 o 
  -5   5   6      154.25      152.74     10.26 o 
  -4   5   6      267.17      247.69     14.89 o 
  -3   5   6      493.55      497.48     16.48 o 
  -2   5   6      614.97      583.08     17.98 o 
  -1   5   6      236.92      265.87     15.10 o 
   0   5   6      149.55      147.24     11.70 o 
   1   5   6      508.17      532.74     15.70 o 
   2   5   6      320.70      263.45     30.36 o 
   3   5   6      552.81      523.79     11.12 o 
   4   5   6        2.00       12.83      7.19 o 
   5   5   6      138.76      141.15     10.08 o 
   6   5   6      169.46      175.50      8.91 o 
   7   5   6      143.59      150.04     11.27 o 
  -7   6   6       60.65       51.22      6.97 o 
  -6   6   6       78.77       87.09      8.41 o 
  -5   6   6      215.06      242.99     10.67 o 
  -4   6   6      553.95      376.79    112.34 o 
  -3   6   6      348.56      316.85     11.79 o 
  -2   6   6      133.62      141.50     10.47 o 
  -1   6   6      767.34      829.13     19.87 o 
   0   6   6      681.94      714.17     19.51 o 
   2   6   6      159.50      159.78     18.83 o 
   3   6   6      485.28      474.95     12.78 o 
   4   6   6      420.00      444.39     12.32 o 
   5   6   6      262.99      239.54      9.68 o 
   6   6   6       85.83       92.86      9.06 o 
   7   6   6        8.37        6.71     12.81 o 
  -6   7   6      331.93      352.32     11.31 o 
  -5   7   6       32.08       34.37      8.88 o 
  -4   7   6      155.70      162.57      8.71 o 
  -3   7   6      405.20      427.77     14.97 o 
  -2   7   6      314.58      291.45     14.27 o 
  -1   7   6      636.89      688.13     18.18 o 
   0   7   6      114.09      135.42     14.39 o 
   2   7   6      833.79      837.16     18.78 o 
   3   7   6      529.20      500.79     11.89 o 
   4   7   6      152.68      162.93     10.94 o 
   5   7   6       13.05       11.40      8.65 o 
   6   7   6       99.32       90.12      9.93 o 
  -6   8   6      114.58      120.45      8.34 o 
  -5   8   6      211.35      230.71     10.43 o 
  -4   8   6      393.14      389.41     11.76 o 
  -3   8   6        4.13       12.00      7.10 o 
  -2   8   6       34.65       32.45      9.14 o 
  -1   8   6      940.81     1008.04     21.53 o 
   2   8   6      240.84      277.43     16.31 o 
   3   8   6      181.28      166.96     10.16 o 
   4   8   6      143.03      159.01     12.02 o 
   5   8   6       57.28       30.77     14.76 o 
   6   8   6      126.61      107.31     10.41 o 
  -6   9   6       22.63       32.10      9.63 o 
  -5   9   6        1.17       -0.97      7.77 o 
  -4   9   6       79.51       88.42      8.44 o 
  -3   9   6      456.46      462.98     11.34 o 
  -2   9   6      164.60      160.58      9.52 o 
  -1   9   6     1177.19     1209.22     24.16 o 
   2   9   6      483.91      499.54     16.73 o 
   3   9   6      387.11      428.38     19.42 o 
   4   9   6        0.89       17.11      8.99 o 
   5   9   6        4.44       16.29     13.03 o 
   6   9   6       59.84       69.38     13.18 o 
  -5  10   6      246.77      247.82     10.02 o 
  -4  10   6      146.31      135.87     19.86 o 
  -3  10   6       31.20       30.18      7.38 o 
  -2  10   6        8.63        9.46      8.82 o 
  -1  10   6     1040.52     1029.54     19.68 o 
   0  10   6       59.92       56.24     12.21 o 
   1  10   6      344.87      333.24     17.04 o 
   2  10   6       21.25       13.35     10.83 o 
   3  10   6       92.16       61.40     10.20 o 
   4  10   6      136.31      125.76     13.73 o 
   5  10   6      116.53      109.08     14.33 o 
  -5  11   6       17.88       32.37      8.19 o 
  -4  11   6       54.44       67.67     14.22 o 
  -3  11   6      255.85      251.59     15.25 o 
  -2  11   6      202.46      202.00     14.33 o 
  -1  11   6       40.46       33.86     12.58 o 
   0  11   6      122.79      135.95     13.88 o 
   1  11   6       30.32       35.64     14.40 o 
   2  11   6       74.17       79.71      9.72 o 
   3  11   6      135.64      120.43     15.15 o 
   4  11   6       15.66       18.02     14.08 o 
  -4  12   6       44.64       47.50     10.13 o 
  -3  12   6       80.84       85.05     13.93 o 
  -2  12   6       16.39       24.39     12.86 o 
  -1  12   6       90.88       88.97     10.35 o 
   0  12   6      384.38      332.15     16.69 o 
   1  12   6       44.94       32.22     15.93 o 
   2  12   6       19.83       21.19      8.47 o 
   3  12   6       91.78       75.21     15.19 o 
   4  12   6      153.15      125.80     14.91 o 
  -3  13   6       32.99       21.01     12.99 o 
  -2  13   6      236.00      221.47     11.83 o 
  -1  13   6      100.71       92.55     13.27 o 
   0  13   6       12.03       10.23     12.55 o 
   1  13   6       29.94       21.24     15.70 o 
   3  13   6       24.73       31.18     14.43 o 
  -1  14   6       10.32       16.30     12.25 o 
   0  14   6       39.87       29.90     12.66 o 
   1  14   6        8.39        8.94     16.53 o 
  -2 -13   7        5.82       14.79      9.35 o 
  -1 -13   7       15.65       14.79      9.42 o 
   0 -13   7      127.69      140.24     10.16 o 
   1 -13   7      103.14      113.32     16.04 o 
   2 -13   7       19.71       14.56      7.20 o 
  -3 -12   7       57.84       46.92      9.77 o 
  -2 -12   7      119.08      108.15      8.57 o 
  -1 -12   7       50.18       44.43      7.95 o 
   0 -12   7       78.04       76.63     10.31 o 
   1 -12   7       76.56       97.47     10.87 o 
   2 -12   7      191.17      191.70      9.97 o 
   3 -12   7       17.89       24.43      9.72 o 
  -4 -11   7       31.15       33.58      9.70 o 
  -3 -11   7       21.33       25.36      9.36 o 
  -2 -11   7        9.98       17.63      9.42 o 
  -1 -11   7       26.44       27.79      7.58 o 
   0 -11   7       23.88       36.26     11.63 o 
   1 -11   7      140.19      158.57     13.82 o 
   2 -11   7       23.73       23.17      8.09 o 
   3 -11   7      108.04      110.71      7.82 o 
   4 -11   7      129.87      116.61      7.69 o 
  -5 -10   7       12.11       12.51      7.99 o 
  -4 -10   7       62.46       61.15      7.03 o 
  -3 -10   7      181.29      189.51      9.60 o 
  -2 -10   7      144.34      157.71     13.08 o 
  -1 -10   7      363.85      385.80     21.22 o 
   0 -10   7      642.26      699.85     20.64 o 
   1 -10   7      103.87      111.96      8.63 o 
   2 -10   7      137.88      148.60      8.89 o 
   3 -10   7      177.07      206.46     10.90 o 
   4 -10   7       24.21       25.84      6.69 o 
   5 -10   7        6.99       17.27      7.49 o 
  -5  -9   7      255.82      249.32     11.87 o 
  -4  -9   7      214.60      200.79      9.64 o 
  -3  -9   7      122.85      122.89      8.15 o 
  -2  -9   7       96.43      112.97      9.47 o 
  -1  -9   7      191.56      177.83      9.18 o 
   0  -9   7      661.67      680.55     15.26 o 
   1  -9   7      167.44      178.97      8.74 o 
   2  -9   7       13.53       16.79      7.49 o 
   3  -9   7      110.04      114.83     10.03 o 
   4  -9   7       59.49       52.74      8.48 o 
   5  -9   7       64.91       56.59      8.37 o 
  -5  -8   7       30.81       43.86     10.23 o 
  -4  -8   7      234.93      245.96     11.84 o 
  -3  -8   7      168.60      179.88     21.22 o 
  -2  -8   7      163.31      153.14     12.41 o 
  -1  -8   7      142.91      134.67     18.67 o 
   0  -8   7      258.47      289.45      9.74 o 
   1  -8   7      279.24      301.51      8.97 o 
   2  -8   7       92.21       91.48      8.33 o 
   3  -8   7      346.07      357.43     34.19 o 
   4  -8   7       60.94       67.87      9.71 o 
   5  -8   7       53.93       51.79      8.36 o 
   6  -8   7       59.93       54.22     23.34 o 
  -4  -7   7      373.87      372.87     15.27 o 
  -3  -7   7        5.93       -1.17      8.16 o 
  -2  -7   7      152.00      172.03      8.71 o 
  -1  -7   7      437.16      438.71     10.66 o 
   0  -7   7     1541.21     1563.57     16.14 o 
   1  -7   7      922.53     1007.95     19.64 o 
   2  -7   7       40.15       61.13      8.34 o 
   3  -7   7      140.80      152.05      7.86 o 
   4  -7   7       99.51      113.38      8.62 o 
   5  -7   7      111.64      121.24     12.51 o 
   6  -7   7       20.64       20.08     10.33 o 
  -4  -6   7      106.84      114.51     10.05 o 
  -3  -6   7      848.89      812.23     15.72 o 
  -2  -6   7      741.51      786.47     18.31 o 
  -1  -6   7      173.96      175.53      9.62 o 
   0  -6   7      164.70      163.18      9.61 o 
   1  -6   7     1275.84     1358.36     14.87 o 
   2  -6   7      790.69      873.62     12.58 o 
   3  -6   7      775.87      775.90     13.16 o 
   4  -6   7       11.96       20.61      6.62 o 
   5  -6   7       68.61       73.11      9.40 o 
   6  -6   7      143.81      137.10     13.53 o 
  -3  -5   7       48.56       40.82      8.84 o 
  -2  -5   7      651.76      649.55     17.37 o 
  -1  -5   7      476.25      466.43     36.64 o 
   0  -5   7     1349.30     1314.23     63.05 o 
   1  -5   7      391.97      391.84     11.27 o 
   2  -5   7      159.04      184.09      8.52 o 
   3  -5   7       25.19       23.40      8.77 o 
   4  -5   7     1116.81     1140.35     46.60 o 
   5  -5   7      273.65      318.47     12.87 o 
   6  -5   7      107.93      113.73     16.24 o 
  -7  -4   7      192.10      186.43     11.94 o 
  -2  -4   7     1278.84     1198.79     19.97 o 
  -1  -4   7      393.45      401.14     15.65 o 
   0  -4   7        2.59        5.37      6.96 o 
   1  -4   7     1372.10     1409.45     76.36 o 
   2  -4   7      961.33      977.71     13.61 o 
   3  -4   7      514.49      498.70     14.21 o 
   4  -4   7       42.93       41.89      9.10 o 
   5  -4   7      152.63      168.86     11.44 o 
   6  -4   7      161.47      169.58     15.79 o 
   7  -4   7      168.81      190.27     15.71 o 
  -7  -3   7       17.99       18.88     15.42 o 
  -6  -3   7      180.77      209.32     15.29 o 
  -1  -3   7     1092.09     1028.02     19.79 o 
   0  -3   7      683.88      622.53     37.80 o 
   1  -3   7      589.49      581.60     15.32 o 
   2  -3   7       99.17      106.29     17.05 o 
   3  -3   7      327.10      323.85     10.91 o 
   4  -3   7     1141.15     1174.45     19.14 o 
   5  -3   7      508.43      532.73     14.69 o 
   6  -3   7       38.61       34.91     10.81 o 
   7  -3   7       31.21       42.20     10.49 o 
  -7  -2   7      300.87      282.25     16.92 o 
  -6  -2   7      303.94      313.77     15.88 o 
  -5  -2   7      285.37      272.56     15.10 o 
   1  -2   7      677.53      612.57     17.47 o 
   2  -2   7      411.45      373.38     17.60 o 
   3  -2   7      519.07      524.71     35.89 o 
   4  -2   7      194.54      204.42     15.22 o 
   5  -2   7      107.53      121.26     15.34 o 
   6  -2   7      162.08      190.45     14.65 o 
   7  -2   7      171.09      155.96     12.09 o 
  -7  -1   7       18.09       23.17      9.20 o 
  -6  -1   7      279.95      291.70     16.22 o 
  -5  -1   7      296.26      314.39     15.91 o 
  -4  -1   7      395.31      368.76     15.98 o 
  -3  -1   7     1042.93     1036.31     29.42 o 
  -2  -1   7      549.32      495.62     18.14 o 
  -1  -1   7      539.55      433.64     17.59 o 
   0  -1   7     2252.30     2274.68     54.91 o 
   1  -1   7      827.70      709.17     20.35 o 
   2  -1   7      348.06      322.16     11.90 o 
   3  -1   7      163.80      169.91      9.65 o 
   4  -1   7      251.66      254.88     15.81 o 
   5  -1   7      151.42      154.31     14.26 o 
   6  -1   7       82.84       61.42     13.67 o 
   7  -1   7        7.70       14.62      9.44 o 
  -7   0   7      268.86      224.14     65.78 o 
  -6   0   7      233.29      219.20     12.04 o 
  -5   0   7        6.40        1.96     13.07 o 
  -4   0   7       82.64       87.05     12.74 o 
  -3   0   7      133.43      117.63     10.56 o 
  -2   0   7     2450.21     2251.82     54.40 o 
  -1   0   7      541.19      561.10     20.87 o 
   0   0   7       30.28       28.62     12.49 o 
   1   0   7       75.38       67.20      8.05 o 
   2   0   7     1880.23     1736.73     20.79 o 
   3   0   7      259.75      244.86     10.44 o 
   4   0   7      926.10      914.12     18.51 o 
   5   0   7      165.69      172.13     14.67 o 
   6   0   7      183.99      205.68     10.32 o 
   7   0   7        3.09        4.88      7.58 o 
  -7   1   7       21.94       22.95      7.48 o 
  -6   1   7      296.57      311.59     16.14 o 
  -5   1   7      217.77      220.26     14.93 o 
  -4   1   7      448.41      453.75     17.15 o 
  -3   1   7      989.95      943.75     23.55 o 
  -2   1   7      528.25      474.57     15.79 o 
  -1   1   7      569.15      468.46     15.99 o 
   0   1   7     1961.52     1785.66     31.94 o 
   1   1   7      815.03      734.39     22.50 o 
   2   1   7      356.41      329.02     11.92 o 
   3   1   7      129.93      134.22     13.88 o 
   4   1   7      263.36      274.95     16.82 o 
   5   1   7      236.22      262.18     10.72 o 
   6   1   7      109.70       97.73      7.51 o 
   7   1   7        7.14       10.14      9.85 o 
  -7   2   7      300.21      263.88     27.88 o 
  -6   2   7      295.14      289.67     12.71 o 
  -5   2   7      302.19      277.53     12.20 o 
  -4   2   7      158.84      146.07     10.43 o 
  -3   2   7     1170.39     1055.50     23.37 o 
  -2   2   7     1137.03     1064.83     24.30 o 
  -1   2   7      361.66      346.36     16.34 o 
   0   2   7       60.80       48.37     10.31 o 
   1   2   7      762.78      757.87     21.96 o 
   2   2   7      386.17      341.45     14.07 o 
   3   2   7      566.62      545.05     15.20 o 
   4   2   7      178.96      189.41     10.75 o 
   5   2   7      105.23      111.48     10.17 o 
   6   2   7      196.41      190.61     10.54 o 
   7   2   7      132.17      145.91     10.71 o 
  -7   3   7       16.11       16.34      9.66 o 
  -6   3   7      210.90      179.59     76.77 o 
  -5   3   7      435.91      407.10     13.45 o 
  -4   3   7      433.41      412.23     15.42 o 
  -3   3   7      728.23      699.00     19.36 o 
  -2   3   7       43.22       35.20      9.82 o 
  -1   3   7     1056.56     1038.27     23.11 o 
   0   3   7      769.48      809.86     21.56 o 
   1   3   7      500.51      525.65     18.87 o 
   2   3   7      105.65       93.94     19.48 o 
   3   3   7      282.34      259.03     15.45 o 
   4   3   7     1172.46     1208.32     39.54 o 
   5   3   7      583.87      599.79     19.77 o 
   6   3   7       67.09       66.26      8.80 o 
   7   3   7       30.00       29.91      8.17 o 
  -7   4   7      203.90      215.64     26.29 o 
  -6   4   7       90.71       93.55      7.22 o 
  -5   4   7      134.22      137.37     10.14 o 
  -4   4   7      137.73      127.29     13.50 o 
  -3   4   7     1475.72     1423.19     25.02 o 
  -2   4   7     1271.76     1222.28     22.95 o 
  -1   4   7      280.97      262.33     12.53 o 
   0   4   7        1.50        1.10     13.82 o 
   1   4   7     1332.84     1424.38     27.27 o 
   2   4   7      832.05      625.74     16.99 o 
   3   4   7      625.00      563.16     19.12 o 
   4   4   7       68.18       72.63      9.83 o 
   5   4   7      125.29      142.77     10.21 o 
   6   4   7      176.32      185.68      9.47 o 
   7   4   7      143.19      119.34     10.67 o 
  -7   5   7        8.95       15.78      6.72 o 
  -6   5   7      612.63      638.26     36.93 o 
  -5   5   7      295.51      279.62     14.16 o 
  -4   5   7      167.09      160.63     10.88 o 
  -3   5   7       61.16       63.77      9.54 o 
  -2   5   7      600.09      589.74     15.28 o 
  -1   5   7      552.49      586.31     15.40 o 
   0   5   7     1473.53     1552.12     25.00 o 
   1   5   7      308.78      316.48     17.05 o 
   2   5   7      154.69      130.58     13.75 o 
   3   5   7       14.17       22.30      7.02 o 
   4   5   7     1061.11     1118.52     16.98 o 
   5   5   7      296.29      316.20     10.40 o 
   6   5   7       89.66       98.47     18.15 o 
  -6   6   7      118.69      131.55      9.00 o 
  -5   6   7       11.04       19.06      9.20 o 
  -4   6   7       85.05       83.29     13.23 o 
  -3   6   7      935.74      921.57     16.59 o 
  -2   6   7      859.10      937.11     20.15 o 
  -1   6   7      133.27      144.42     14.11 o 
   0   6   7      146.76      150.39     15.21 o 
   1   6   7     1258.96     1392.42     26.45 o 
   2   6   7      647.21      482.02     18.80 o 
   3   6   7      796.77      730.70     28.85 o 
   4   6   7       13.87       12.92      7.48 o 
   5   6   7       67.45       73.35      9.82 o 
   6   6   7      147.46      138.51      8.93 o 
  -6   7   7      315.18      321.85     18.81 o 
  -5   7   7      277.63      301.91      9.25 o 
  -4   7   7      438.01      454.98     10.29 o 
  -3   7   7       17.16       23.14      8.52 o 
  -2   7   7      183.86      209.12     15.00 o 
  -1   7   7      410.08      428.61     17.97 o 
   0   7   7     1564.42     1781.54     28.53 o 
   3   7   7      121.98      133.77     10.07 o 
   4   7   7       79.93       96.94     10.48 o 
   5   7   7      112.02      117.61      9.57 o 
   6   7   7        8.90        8.27     10.41 o 
  -6   8   7      112.26      111.02     12.90 o 
  -5   8   7       26.09       46.98      9.60 o 
  -4   8   7      248.97      260.83     10.90 o 
  -3   8   7      171.14      185.49      8.59 o 
  -2   8   7      191.62      180.74     14.65 o 
  -1   8   7      197.20      206.60     16.45 o 
   3   8   7      303.12      269.58     12.02 o 
   4   8   7       50.05       54.04     10.61 o 
   5   8   7       53.91       81.06     15.23 o 
  -5   9   7      256.93      289.44     11.16 o 
  -4   9   7      224.35      254.27     12.83 o 
  -3   9   7      116.76      121.19      9.83 o 
  -2   9   7      126.68      118.64      8.14 o 
  -1   9   7      276.26      277.79     12.86 o 
   3   9   7      122.78      110.78     11.30 o 
   4   9   7       75.66       59.23      9.78 o 
   5   9   7       73.24       79.40     13.91 o 
  -5  10   7        9.02       12.68      9.50 o 
  -4  10   7       63.55       70.41     13.08 o 
  -3  10   7      213.86      213.50      9.72 o 
  -2  10   7       72.45       70.62      7.70 o 
  -1  10   7      375.33      358.29     15.73 o 
   0  10   7      666.63      627.53     18.27 o 
   3  10   7      204.27      180.71     10.68 o 
   4  10   7       13.92        9.28     12.33 o 
   5  10   7        6.09        1.36      9.90 o 
  -4  11   7       38.92       32.39      9.92 o 
  -3  11   7       12.27       11.35      9.73 o 
  -2  11   7        4.14        5.20     12.47 o 
  -1  11   7       61.02       56.59     10.29 o 
   0  11   7       23.86       18.96      9.36 o 
   1  11   7      124.13      113.26     13.86 o 
   2  11   7       26.52       13.99     11.09 o 
   3  11   7      142.94      139.95     12.37 o 
   4  11   7      118.76       93.35     14.50 o 
  -3  12   7       62.38       59.47      9.88 o 
  -2  12   7      128.51      117.70     13.49 o 
  -1  12   7       56.49       61.73     13.72 o 
   0  12   7       85.20       77.40     13.02 o 
   1  12   7       59.70       59.54     13.30 o 
   2  12   7      197.97      157.40     22.34 o 
   3  12   7       30.91       22.25     10.49 o 
  -2  13   7        4.83        4.26     13.27 o 
  -1  13   7        3.77       -1.87      9.56 o 
   0  13   7      118.62       83.23     13.49 o 
   1  13   7       84.95       72.83     16.40 o 
   2  13   7       24.50       18.64     15.44 o 
  -2 -12   8       39.09       41.28      7.63 o 
  -1 -12   8      406.89      430.08     13.46 o 
   0 -12   8      346.93      379.59     12.23 o 
   1 -12   8       22.85       28.64      7.18 o 
   2 -12   8        6.87        8.08     10.17 o 
  -3 -11   8      105.01      111.57      9.98 o 
  -2 -11   8      134.88      142.37      9.90 o 
  -1 -11   8       57.89       58.70     10.15 o 
   0 -11   8       20.48       26.66      9.61 o 
   1 -11   8      123.41      120.46     11.11 o 
   2 -11   8       42.13       41.72     10.05 o 
   3 -11   8      158.16      171.58     10.78 o 
  -4 -10   8       74.93       71.66      8.33 o 
  -3 -10   8       57.22       46.32     11.57 o 
  -2 -10   8       42.40       46.34      7.50 o 
  -1 -10   8      478.41      496.26      9.88 o 
   0 -10   8      344.33      396.51     10.58 o 
   1 -10   8       24.39       32.64      7.30 o 
   2 -10   8       12.27        6.01      7.87 o 
   3 -10   8       25.19       31.82     10.64 o 
   4 -10   8      305.88      309.72     18.10 o 
  -5  -9   8       25.66       15.10     12.74 o 
  -4  -9   8      162.14      148.85      7.85 o 
  -3  -9   8       35.14       26.55      9.27 o 
  -2  -9   8      438.01      430.30     22.45 o 
  -1  -9   8       29.87       35.56      7.83 o 
   0  -9   8      183.64      206.34     11.58 o 
   1  -9   8      310.73      352.23     17.21 o 
   2  -9   8      103.19      112.95      9.84 o 
   3  -9   8      208.77      213.63     10.79 o 
   4  -9   8       40.01       37.17      8.21 o 
   5  -9   8       68.26       54.80     16.42 o 
  -4  -8   8      165.76      162.31     14.20 o 
  -3  -8   8       83.45       85.03      7.90 o 
  -2  -8   8        4.91        5.31      6.27 o 
  -1  -8   8      110.48      102.97     13.38 o 
   0  -8   8      147.03      150.70      9.11 o 
   1  -8   8       15.80       15.24      6.72 o 
   2  -8   8      137.88      147.66      8.06 o 
   3  -8   8      168.35      187.53      8.84 o 
   4  -8   8      254.52      294.95     14.80 o 
   5  -8   8      296.08      285.88     26.27 o 
  -4  -7   8      101.64       98.45      9.80 o 
  -3  -7   8      301.87      307.27     14.28 o 
  -2  -7   8      339.98      361.30     23.91 o 
  -1  -7   8     1077.23     1100.80     14.19 o 
   0  -7   8      671.70      719.49     13.32 o 
   1  -7   8      113.66      112.41      8.34 o 
   2  -7   8      162.87      182.66      8.86 o 
   3  -7   8      284.74      323.75     12.35 o 
   4  -7   8       85.38       96.40      8.67 o 
   5  -7   8        9.19        9.71      8.82 o 
  -3  -6   8      108.38      125.14     12.34 o 
  -2  -6   8      221.47      223.61     11.25 o 
  -1  -6   8       57.11       50.04      9.56 o 
   0  -6   8     1108.96     1158.17     33.61 o 
   1  -6   8      521.61      551.65     31.62 o 
   2  -6   8      283.46      280.13      8.22 o 
   3  -6   8       87.05       90.14      9.37 o 
   4  -6   8      178.64      179.64     12.84 o 
   5  -6   8       95.19       98.81     10.89 o 
   6  -6   8       50.71       34.51      9.90 o 
  -2  -5   8      276.27      263.51     14.70 o 
  -1  -5   8      715.36      724.42     22.47 o 
   0  -5   8       53.97       56.79      7.90 o 
   1  -5   8      193.84      195.69     11.27 o 
   2  -5   8      576.69      585.46     10.99 o 
   3  -5   8      485.13      499.63     25.57 o 
   4  -5   8      259.40      277.90     16.55 o 
   5  -5   8       38.18       45.90     10.10 o 
   6  -5   8       61.10       74.35     13.76 o 
  -6  -4   8      170.35      175.89     11.32 o 
  -1  -4   8      658.10      641.85     14.88 o 
   0  -4   8     1281.80     1217.52     60.59 o 
   1  -4   8      289.54      277.44      8.52 o 
   2  -4   8      807.75      849.41     13.83 o 
   3  -4   8      169.79      187.78      9.43 o 
   4  -4   8      166.34      146.90     11.99 o 
   5  -4   8      156.34      176.35     14.69 o 
   6  -4   8       67.84       52.25     10.79 o 
  -6  -3   8      364.75      388.55     17.42 o 
  -5  -3   8       61.30       65.52     13.70 o 
   0  -3   8       94.75       96.57     13.60 o 
   1  -3   8      889.82      857.11     19.33 o 
   2  -3   8     1089.41     1029.44     20.22 o 
   3  -3   8     1120.57     1109.48     57.01 o 
   4  -3   8      113.19      118.09     15.18 o 
   5  -3   8      104.76      109.87     15.33 o 
   6  -3   8       94.93       98.83     15.19 o 
  -7  -2   8       56.26       66.28     14.97 o 
  -6  -2   8      138.83      144.68     11.70 o 
  -5  -2   8      918.53      964.54     22.88 o 
  -4  -2   8      572.85      582.84     18.37 o 
   1  -2   8      750.63      670.39     15.03 o 
   2  -2   8      117.91      103.99      7.86 o 
   3  -2   8      623.31      620.54     30.66 o 
   4  -2   8      706.88      728.34     16.84 o 
   5  -2   8      247.50      304.46     15.95 o 
   6  -2   8      217.83      214.19     16.56 o 
  -7  -1   8      270.39      253.93     12.63 o 
  -6  -1   8      129.12      156.19     11.71 o 
  -5  -1   8      142.91      147.23     13.91 o 
  -4  -1   8     1202.75     1171.36     27.90 o 
  -3  -1   8     1036.86      989.94     28.04 o 
  -2  -1   8      782.02      752.05     23.03 o 
  -1  -1   8      139.98      141.20     14.03 o 
   0  -1   8       19.83       31.25     13.01 o 
   1  -1   8      771.66      690.70     13.88 o 
   2  -1   8      836.57      777.09     14.51 o 
   3  -1   8      733.47      700.21     33.66 o 
   4  -1   8       86.43      100.33     16.07 o 
   5  -1   8        4.70        5.16     10.12 o 
   6  -1   8      332.47      371.33     15.81 o 
  -7   0   8        1.48       21.60     10.10 o 
  -6   0   8      269.94      252.13     13.02 o 
  -5   0   8      370.00      374.16     16.23 o 
  -4   0   8     1399.15     1374.34     30.78 o 
  -3   0   8       41.89       41.65      9.20 o 
  -2   0   8       30.76       23.11     12.87 o 
  -1   0   8      465.69      437.06     15.65 o 
   0   0   8     1350.37     1338.49     30.01 o 
   1   0   8      380.37      364.36     12.25 o 
   2   0   8       25.75       26.02      9.18 o 
   3   0   8     1631.12     1551.31     57.23 o 
   4   0   8     1184.78     1262.42     23.42 o 
   5   0   8       17.83       22.23     13.65 o 
   6   0   8      356.40      386.19     17.36 o 
  -7   1   8      299.72      244.58     35.55 o 
  -6   1   8      140.98      149.40     14.88 o 
  -5   1   8      130.22      139.16     14.05 o 
  -4   1   8     1201.05     1132.14     26.40 o 
  -3   1   8     1233.87     1157.79     29.97 o 
  -2   1   8      630.37      615.18     20.46 o 
  -1   1   8      240.90      232.38     15.25 o 
   0   1   8       28.93       37.64     13.02 o 
   1   1   8      700.42      665.44     21.12 o 
   2   1   8      918.38      788.61     43.68 o 
   3   1   8      771.40      721.94     15.85 o 
   4   1   8       96.60      112.31     14.45 o 
   5   1   8        1.23        2.89      9.86 o 
   6   1   8      320.36      322.93     16.75 o 
  -7   2   8       64.31       74.63     12.71 o 
  -6   2   8      121.23      131.23     14.96 o 
  -5   2   8     1019.84     1005.55     22.24 o 
  -4   2   8      719.66      642.41     17.76 o 
  -3   2   8       87.77       83.44     12.77 o 
  -2   2   8      156.83      163.06     13.98 o 
  -1   2   8      868.03      825.30     19.63 o 
   0   2   8      419.50      410.25     17.32 o 
   1   2   8      766.67      743.28     22.51 o 
   2   2   8      107.39      100.63      8.33 o 
   3   2   8      735.55      632.98     16.98 o 
   4   2   8      568.77      560.01     15.67 o 
   5   2   8      305.32      316.09     13.70 o 
   6   2   8      204.98      211.91     11.17 o 
  -6   3   8      383.34      376.90     17.04 o 
  -5   3   8       52.27       62.02     13.55 o 
  -4   3   8       31.10       43.65      8.95 o 
  -3   3   8     1768.07     1560.48     30.40 o 
  -2   3   8      199.31      185.87     14.43 o 
  -1   3   8      631.22      634.52     18.87 o 
   0   3   8       85.28       65.72     14.41 o 
   1   3   8      914.39      904.11     20.95 o 
   2   3   8     1278.18     1074.58     83.90 o 
   3   3   8     1009.89      900.44     19.36 o 
   4   3   8      132.50      133.19     14.27 o 
   5   3   8      137.09      155.13     15.40 o 
   6   3   8       58.03       62.38     10.50 o 
  -6   4   8      189.53      195.10     10.77 o 
  -5   4   8      581.60      559.38     15.25 o 
  -4   4   8      465.79      403.52     15.72 o 
  -3   4   8       18.95       28.34     12.51 o 
  -2   4   8      581.43      505.14     17.67 o 
  -1   4   8      494.80      527.67     17.45 o 
   0   4   8     1368.88     1408.13     27.05 o 
   1   4   8      368.29      404.57     18.60 o 
   2   4   8      827.88      744.51     85.51 o 
   3   4   8      230.47      183.95     11.60 o 
   4   4   8       74.97       69.78     14.42 o 
   5   4   8      146.53      144.58      9.07 o 
   6   4   8       73.40       67.88      8.55 o 
  -6   5   8      148.70      132.78     27.42 o 
  -5   5   8       47.13       75.41     13.30 o 
  -4   5   8      129.78      122.92     13.31 o 
  -3   5   8      646.40      592.67     16.80 o 
  -2   5   8      251.79      248.64     16.04 o 
  -1   5   8      644.03      634.06     19.38 o 
   0   5   8       43.83       52.73     15.38 o 
   1   5   8      330.32      355.72     18.86 o 
   2   5   8      629.43      520.75     18.90 o 
   3   5   8      373.52      316.57     15.21 o 
   4   5   8      256.32      278.44     16.95 o 
   5   5   8       56.21       50.90      8.60 o 
   6   5   8       61.79       69.13     10.38 o 
  -6   6   8      106.06       90.32      8.24 o 
  -5   6   8      244.82      250.54      8.97 o 
  -4   6   8      263.72      257.89     11.08 o 
  -3   6   8      115.98      132.16     13.41 o 
  -2   6   8      264.32      250.98     12.23 o 
  -1   6   8        8.45       16.70     14.87 o 
   0   6   8     1118.82     1164.92     22.22 o 
   1   6   8      662.71      723.68     21.79 o 
   2   6   8      275.99      223.30     14.41 o 
   3   6   8       99.22       99.50     13.77 o 
   4   6   8      201.25      198.15      9.77 o 
   5   6   8       50.87       42.63     10.58 o 
   6   6   8       55.88       50.44     10.04 o 
  -6   7   8       36.84       41.13     13.31 o 
  -5   7   8       23.66       34.32      7.79 o 
  -4   7   8      105.72      115.94     13.75 o 
  -3   7   8      237.91      216.54     11.38 o 
  -2   7   8      282.65      316.21     15.49 o 
  -1   7   8      935.61     1074.88     23.22 o 
   0   7   8      635.81      691.20     20.56 o 
   2   7   8      149.18      128.36     14.05 o 
   3   7   8      271.38      246.64     16.22 o 
   4   7   8       86.48       79.05     10.46 o 
   5   7   8        3.25       -1.41      7.58 o 
  -5   8   8       97.46       94.86      8.70 o 
  -4   8   8      188.19      189.35     10.26 o 
  -3   8   8      107.06      118.92     13.70 o 
  -2   8   8        3.02       11.02     13.17 o 
  -1   8   8       48.57       44.20     10.37 o 
   0   8   8      142.61      147.18     16.22 o 
   2   8   8      128.38      111.75     13.94 o 
   3   8   8      153.62      139.75     15.43 o 
   4   8   8      265.57      282.64     28.32 o 
   5   8   8      268.88      269.13     15.05 o 
  -5   9   8       20.81       19.78      7.49 o 
  -4   9   8      166.03      168.80      9.11 o 
  -3   9   8       38.78       37.87      7.93 o 
  -2   9   8      458.21      508.95     17.38 o 
  -1   9   8       47.25       64.54     15.14 o 
   2   9   8      123.39      101.25     14.22 o 
   3   9   8      228.15      183.10     18.70 o 
   4   9   8       29.55       31.57     11.39 o 
   5   9   8       51.54       40.48     21.51 o 
  -4  10   8       58.31       50.70     12.95 o 
  -3  10   8       61.51       46.11      7.21 o 
  -2  10   8       39.09       53.03      7.46 o 
   2  10   8        8.91        8.35     16.13 o 
   3  10   8       11.33       12.98     15.67 o 
   4  10   8      280.57      291.20     13.57 o 
  -3  11   8      123.28      109.41      7.39 o 
  -2  11   8      155.92      159.27     13.99 o 
  -1  11   8       81.94       75.82     13.57 o 
   0  11   8       17.43       12.54     13.21 o 
   1  11   8      127.77      106.43     16.98 o 
   2  11   8       33.44       26.74      9.87 o 
   3  11   8      162.79      147.47     14.88 o 
  -2  12   8       42.36       47.47     13.64 o 
  -1  12   8      415.56      376.74     16.86 o 
   0  12   8      384.20      348.91     17.45 o 
   1  12   8       13.91       16.63     12.92 o 
   2  12   8        9.25        9.70     10.95 o 
   0  13   8       56.75       67.53     13.55 o 
  -2 -11   9        7.84       14.38      9.75 o 
  -1 -11   9        7.91        7.55      7.05 o 
   0 -11   9       20.92       22.28     10.03 o 
   1 -11   9       45.21       52.18      8.49 o 
   2 -11   9        3.78       11.99      9.89 o 
  -3 -10   9      232.04      240.66     10.75 o 
  -2 -10   9       92.69       85.65      7.42 o 
  -1 -10   9        5.50        7.28     18.64 o 
   0 -10   9       25.00       25.25      7.81 o 
   1 -10   9       45.10       47.93     10.13 o 
   2 -10   9      206.16      211.56      8.76 o 
   3 -10   9       53.41       56.21     12.22 o 
  -4  -9   9      122.67      125.43     10.20 o 
  -3  -9   9       11.82       19.83      9.18 o 
  -2  -9   9       26.25       25.64      8.50 o 
  -1  -9   9      446.58      472.71     16.47 o 
   0  -9   9      296.52      320.13     11.05 o 
   1  -9   9      258.70      254.40      9.26 o 
   2  -9   9       16.84       19.57      7.88 o 
   3  -9   9       77.66       91.26      8.58 o 
   4  -9   9       16.57       16.65      7.94 o 
  -4  -8   9      110.74      130.46     14.19 o 
  -3  -8   9      310.66      299.22     32.80 o 
  -2  -8   9      349.77      343.87     18.96 o 
  -1  -8   9       82.12       82.92      8.04 o 
   0  -8   9       47.15       61.13      9.30 o 
   1  -8   9       68.21       80.03      7.43 o 
   2  -8   9      445.24      493.57     21.79 o 
   3  -8   9       70.19       97.45     10.41 o 
   4  -8   9       46.12       49.79      8.67 o 
  -3  -7   9       59.91       57.06     12.90 o 
  -2  -7   9      423.46      409.86     10.51 o 
  -1  -7   9      396.58      410.47     11.72 o 
   0  -7   9      352.66      335.23      8.90 o 
   1  -7   9      622.21      637.56     12.32 o 
   2  -7   9       10.86       17.09     10.89 o 
   3  -7   9       10.80       14.74      7.78 o 
   4  -7   9      427.45      431.67     12.41 o 
   5  -7   9       18.24       15.47      7.82 o 
  -2  -6   9      973.53     1013.99     18.61 o 
  -1  -6   9      212.76      216.23      8.25 o 
   0  -6   9      125.12      133.10      9.73 o 
   1  -6   9      312.12      324.87     10.74 o 
   2  -6   9      691.69      676.25     12.88 o 
   3  -6   9        1.18        6.37      9.06 o 
   4  -6   9        1.81        8.58      9.69 o 
   5  -6   9       72.10       79.11     14.00 o 
  -1  -5   9      496.69      492.15     11.22 o 
   0  -5   9      300.19      296.37     21.18 o 
   1  -5   9       55.60       65.18      9.18 o 
   2  -5   9       64.39       67.18      7.35 o 
   3  -5   9      151.43      177.79     10.19 o 
   4  -5   9      516.97      505.90     30.47 o 
   5  -5   9      175.82      193.78     12.14 o 
  -6  -4   9      312.97      329.28     15.43 o 
   0  -4   9      251.90      236.09     13.95 o 
   1  -4   9     1240.52     1186.87     21.10 o 
   2  -4   9      230.77      205.37     13.27 o 
   3  -4   9      312.06      309.23     12.07 o 
   4  -4   9       78.12       64.16      8.77 o 
   5  -4   9      103.49      106.92     16.40 o 
   6  -4   9       96.88      101.58     11.20 o 
  -6  -3   9       75.03       90.79     14.11 o 
  -5  -3   9      658.49      701.82     19.08 o 
  -4  -3   9      160.14      164.18     10.44 o 
   0  -3   9      732.54      693.59     18.04 o 
   1  -3   9      132.25      130.40     12.94 o 
   2  -3   9      299.50      277.34      9.73 o 
   3  -3   9       90.06       92.82     10.84 o 
   4  -3   9      376.72      411.31     16.56 o 
   5  -3   9      223.14      236.13     16.86 o 
   6  -3   9       26.40       23.72     10.66 o 
  -6  -2   9      117.97      122.34     10.66 o 
  -5  -2   9       36.42       63.41     13.61 o 
  -4  -2   9      161.46      165.85     10.70 o 
  -3  -2   9      841.44      882.44     24.54 o 
  -2  -2   9      776.70      763.29     24.13 o 
  -1  -2   9      119.98      119.94     14.43 o 
   0  -2   9        6.48        1.32      8.62 o 
   1  -2   9      394.98      381.63     11.31 o 
   2  -2   9      334.05      322.42     12.21 o 
   3  -2   9      308.45      305.60     23.31 o 
   4  -2   9      383.86      410.08     13.60 o 
   5  -2   9       46.43       51.80     15.78 o 
   6  -2   9       89.24       90.67     15.53 o 
  -6  -1   9      145.33      166.75     14.46 o 
  -5  -1   9      630.33      623.31     16.75 o 
  -4  -1   9      245.63      279.21     15.10 o 
  -3  -1   9       75.23       78.65     10.61 o 
  -2  -1   9      278.24      290.38     16.61 o 
  -1  -1   9      401.70      396.46     18.11 o 
   0  -1   9      953.76      923.58     25.73 o 
   1  -1   9      729.89      641.16     17.42 o 
   2  -1   9        8.48        8.90      7.75 o 
   3  -1   9      155.51      148.04     12.24 o 
   4  -1   9       99.50       99.54     10.94 o 
   5  -1   9      463.33      463.18     18.16 o 
   6  -1   9       37.51       34.94     10.74 o 
  -6   0   9      229.32      262.16     15.36 o 
  -5   0   9        3.23       34.07     14.93 o 
  -4   0   9       21.85       55.53     12.83 o 
  -3   0   9      777.36      764.63     22.83 o 
  -2   0   9     1968.06     1974.60     47.42 o 
  -1   0   9      186.47      179.00     15.30 o 
   0   0   9       10.55       10.50      9.68 o 
   1   0   9      527.10      489.24     12.71 o 
   2   0   9      212.46      210.65      9.94 o 
   3   0   9       49.12       41.10      9.08 o 
   4   0   9      301.90      283.04     15.50 o 
   5   0   9      153.42      161.20     11.95 o 
   6   0   9        3.72       -4.12      9.28 o 
  -6   1   9      131.84      148.27     14.19 o 
  -5   1   9      581.65      566.46     18.91 o 
  -4   1   9      158.80      160.01     13.78 o 
  -3   1   9       84.12       93.16     10.58 o 
  -2   1   9      283.20      310.71     16.68 o 
  -1   1   9      379.66      369.31     17.64 o 
   0   1   9      913.44      906.52     23.56 o 
   1   1   9      766.99      697.16     19.13 o 
   2   1   9        7.22       10.73      8.97 o 
   3   1   9      103.18       93.98      9.96 o 
   4   1   9       74.03       70.58     13.43 o 
   5   1   9      468.10      471.54     17.45 o 
   6   1   9       34.77       15.19      9.47 o 
  -6   2   9      108.13      127.94     14.49 o 
  -5   2   9       41.43       34.80     14.03 o 
  -4   2   9      131.04      123.09     10.13 o 
  -3   2   9      678.97      638.05     18.55 o 
  -2   2   9      687.16      688.65     18.93 o 
  -1   2   9       84.99       87.56     14.82 o 
   0   2   9        8.42       12.70     14.59 o 
   1   2   9      339.71      302.30     13.91 o 
   2   2   9      274.94      249.04     13.96 o 
   3   2   9      275.06      226.71     11.63 o 
   4   2   9      364.86      329.65     13.03 o 
   5   2   9       39.40       50.04     13.42 o 
   6   2   9      130.30      150.30     15.72 o 
  -6   3   9       52.93       43.58     14.01 o 
  -5   3   9      568.86      581.43     16.43 o 
  -4   3   9      161.89      190.13     13.85 o 
  -3   3   9      527.08      520.31     15.54 o 
  -2   3   9      240.90      241.18     15.64 o 
  -1   3   9      955.82      951.18     21.01 o 
   0   3   9      568.15      543.12     20.14 o 
   1   3   9      139.89      144.84     16.86 o 
   2   3   9      290.13      250.36     10.80 o 
   3   3   9      106.10      101.20     10.18 o 
   4   3   9      283.55      274.25     15.97 o 
   5   3   9      249.35      240.12     16.60 o 
   6   3   9       12.09        5.73     14.21 o 
  -6   4   9      288.50      309.71     15.68 o 
  -5   4   9       39.52       47.02     13.71 o 
  -4   4   9      141.67      138.30     10.31 o 
  -3   4   9      341.31      309.63     15.52 o 
  -2   4   9      657.32      691.01     20.47 o 
  -1   4   9       73.39       79.97     15.15 o 
   0   4   9      239.94      242.43     16.97 o 
   1   4   9     1219.95     1206.26     24.96 o 
   2   4   9      141.09      144.96     12.64 o 
   3   4   9      305.92      258.60     14.70 o 
   4   4   9       92.17       82.23     14.35 o 
   5   4   9       85.95       81.51     14.96 o 
   6   4   9      117.62      124.04     15.42 o 
  -6   5   9      149.75      134.90     24.88 o 
  -5   5   9      398.47      377.61     15.46 o 
  -4   5   9      322.30      299.43     15.75 o 
  -3   5   9      317.01      301.14     15.06 o 
  -2   5   9       90.51       88.41     15.09 o 
  -1   5   9      503.64      523.18     15.26 o 
   0   5   9      201.92      201.37     12.67 o 
   1   5   9       72.29       66.10     11.29 o 
   2   5   9       55.72       42.28     12.51 o 
   3   5   9      134.25      123.79     13.46 o 
   4   5   9      567.26      519.44     19.78 o 
   5   5   9      167.16      161.54     16.30 o 
  -5   6   9       13.92       14.26     13.54 o 
  -4   6   9      166.69      175.63     12.18 o 
  -3   6   9      461.49      406.31     13.42 o 
  -2   6   9      983.49     1033.11     22.72 o 
  -1   6   9      282.69      288.66     13.94 o 
   0   6   9      130.88      131.91     11.56 o 
   1   6   9      331.76      340.91     13.87 o 
   2   6   9      755.92      635.11     21.66 o 
   3   6   9        9.94       16.37     12.53 o 
   4   6   9        6.54       10.12     13.78 o 
   5   6   9       52.34       55.87     13.66 o 
  -5   7   9      291.18      289.80      8.75 o 
  -4   7   9      129.16      124.28     14.25 o 
  -3   7   9       55.59       65.75     13.55 o 
  -2   7   9      422.50      411.51     14.08 o 
  -1   7   9      402.56      429.03     18.78 o 
   0   7   9      392.45      399.60     18.64 o 
   2   7   9       11.02       17.33     12.48 o 
   3   7   9        4.92        6.61     13.34 o 
   4   7   9      458.87      390.78     18.58 o 
   5   7   9       33.20       38.65     17.44 o 
  -4   8   9       95.21      129.22     14.18 o 
  -3   8   9      342.56      325.96     11.78 o 
  -2   8   9      376.14      372.05     17.11 o 
  -1   8   9       75.38       77.93     12.13 o 
   0   8   9       49.91       52.72     11.38 o 
   2   8   9      450.44      362.87     19.04 o 
   3   8   9       99.61      100.43     17.30 o 
   4   8   9       44.55       38.75     13.92 o 
  -4   9   9      142.11      122.18      8.44 o 
  -3   9   9        6.41       -0.16      9.34 o 
  -2   9   9       22.74        7.78     13.66 o 
  -1   9   9      462.56      508.70     18.70 o 
   2   9   9       19.36       12.64     13.19 o 
   3   9   9       96.57       80.61     14.37 o 
   4   9   9       16.48       25.38     17.06 o 
  -3  10   9      190.44      157.85     12.78 o 
  -2  10   9       80.79       74.93     14.75 o 
   2  10   9      174.99      151.94     15.51 o 
   3  10   9       82.95       68.11     14.77 o 
  -2  11   9        4.16       -4.93      8.87 o 
  -1  11   9        1.15       -2.73     12.62 o 
   2  11   9        2.83       -0.98     12.78 o 
   0  12   9        3.76       10.87     13.43 o 
  -2 -10  10        2.18        8.98     10.53 o 
  -1 -10  10      129.61      136.77      8.95 o 
   0 -10  10      331.82      342.14     11.99 o 
   1 -10  10       22.61       29.71      8.08 o 
   2 -10  10       59.81       64.23     10.23 o 
  -3  -9  10      157.66      155.95      8.56 o 
  -2  -9  10      176.16      168.73     14.29 o 
  -1  -9  10       92.97       97.47      8.83 o 
   0  -9  10        1.54        9.19      9.71 o 
   1  -9  10      145.87      144.77     12.99 o 
   2  -9  10       21.54       14.57      7.71 o 
   3  -9  10      176.17      169.10     11.70 o 
  -4  -8  10      122.62      116.17     11.16 o 
  -3  -8  10        4.94       13.19      8.02 o 
  -2  -8  10       15.35       10.38      7.95 o 
  -1  -8  10      102.08      110.45     10.67 o 
   0  -8  10      203.37      233.45     11.19 o 
   1  -8  10       11.96        9.14      7.53 o 
   2  -8  10       16.03       12.75      7.30 o 
   3  -8  10       56.11       54.01      8.07 o 
  -3  -7  10       55.65       56.95      9.54 o 
  -2  -7  10      267.43      293.15     10.92 o 
  -1  -7  10      134.40      145.72      8.71 o 
   0  -7  10       82.78      102.39     10.84 o 
   1  -7  10       56.91       72.79      9.87 o 
   2  -7  10      361.12      369.11     14.11 o 
   3  -7  10       99.70       87.97      8.15 o 
   4  -7  10        5.46        3.18      7.90 o 
  -2  -6  10       45.13       50.25     10.13 o 
  -1  -6  10      351.66      379.91     11.81 o 
   0  -6  10      379.68      401.64     11.29 o 
   1  -6  10       88.20       82.25      8.50 o 
   2  -6  10       22.15       25.01      7.49 o 
   3  -6  10        9.46       15.19      9.47 o 
   4  -6  10      237.64      231.99     28.03 o 
  -1  -5  10       65.01       59.08      9.93 o 
   0  -5  10        0.47       10.14     12.77 o 
   1  -5  10      297.28      286.20     14.23 o 
   2  -5  10      169.23      169.83     13.39 o 
   3  -5  10      322.02      320.98     30.24 o 
   4  -5  10       64.46       60.24     11.33 o 
   5  -5  10       10.80       14.13     13.11 o 
  -5  -4  10       94.38       83.77     13.90 o 
   0  -4  10      722.04      717.51     18.30 o 
   1  -4  10      666.50      654.75     16.98 o 
   2  -4  10       28.98       33.65      7.00 o 
   3  -4  10       45.77       49.57      9.41 o 
   4  -4  10      256.88      254.06     25.26 o 
   5  -4  10       68.44       61.05     10.85 o 
  -5  -3  10       17.95       16.16      9.45 o 
  -4  -3  10      179.77      197.86     11.93 o 
  -3  -3  10      606.03      645.03     20.61 o 
  -2  -3  10      752.02      796.82     24.25 o 
  -1  -3  10      210.05      206.78     11.89 o 
   0  -3  10       40.13       48.64     10.33 o 
   1  -3  10      501.86      453.16     11.59 o 
   2  -3  10      308.38      311.03     14.33 o 
   3  -3  10      145.43      130.55     11.59 o 
   4  -3  10       37.41       52.73     14.18 o 
   5  -3  10       44.63       45.30     11.26 o 
  -5  -2  10      214.56      244.58     15.82 o 
  -4  -2  10      255.72      276.00     15.82 o 
  -3  -2  10      212.41      220.12     15.10 o 
  -2  -2  10      210.70      235.74     16.56 o 
  -1  -2  10      422.04      421.59     15.40 o 
   0  -2  10      935.88      941.52     18.89 o 
   1  -2  10      299.73      281.56      9.48 o 
   2  -2  10      112.04      111.56     10.31 o 
   3  -2  10      168.53      170.82     11.55 o 
   4  -2  10      270.01      268.65     11.97 o 
   5  -2  10       64.27       68.50     11.36 o 
  -5  -1  10       14.85       35.60      9.04 o 
  -4  -1  10       94.07       95.21     14.02 o 
  -3  -1  10      456.20      513.37     19.40 o 
  -2  -1  10      490.05      484.50     20.25 o 
  -1  -1  10      647.83      663.84     21.67 o 
   0  -1  10       99.29      101.91     14.13 o 
   1  -1  10      388.37      367.49     10.23 o 
   2  -1  10      766.48      723.19     40.79 o 
   3  -1  10      210.76      192.10      9.85 o 
   4  -1  10       47.07       27.60     13.80 o 
   5  -1  10       15.08       22.28      9.56 o 
  -5   0  10      470.43      456.67     15.33 o 
  -4   0  10      459.79      496.27     20.44 o 
  -3   0  10      303.29      329.56     13.76 o 
  -2   0  10      226.66      227.75     16.57 o 
  -1   0  10      465.95      449.77     18.37 o 
   0   0  10      326.34      324.38     16.32 o 
   1   0  10      141.43      151.16     10.51 o 
   2   0  10      103.42       98.26      8.71 o 
   3   0  10      371.69      308.57     12.00 o 
   4   0  10       99.59      104.99     13.37 o 
   5   0  10      265.65      287.80     15.61 o 
  -5   1  10       15.59       14.40      9.37 o 
  -4   1  10      159.87      160.35     12.38 o 
  -3   1  10      419.98      457.77     18.53 o 
  -2   1  10      615.96      630.59     21.85 o 
  -1   1  10      606.00      603.87     17.64 o 
   0   1  10      104.72      104.66     14.48 o 
   1   1  10      310.57      302.53     10.76 o 
   2   1  10      892.86      837.87     15.87 o 
   3   1  10      223.68      192.84      9.76 o 
   4   1  10       64.96       49.47     13.15 o 
   5   1  10       20.60       16.97     10.25 o 
  -5   2  10      174.17      156.43     11.02 o 
  -4   2  10      252.85      266.86     13.76 o 
  -3   2  10      191.04      191.29     11.37 o 
  -2   2  10      197.83      194.32     15.58 o 
  -1   2  10      582.52      595.93     19.40 o 
   0   2  10     1008.51     1030.77     24.42 o 
   1   2  10      375.11      374.00     17.71 o 
   2   2  10      106.58       93.36      9.81 o 
   3   2  10      159.04      142.34     10.87 o 
   4   2  10      306.34      280.98     14.98 o 
   5   2  10       65.24       58.45     14.36 o 
  -5   3  10       15.38       17.76      9.18 o 
  -4   3  10      195.75      206.05     14.55 o 
  -3   3  10      650.87      628.46     18.96 o 
  -2   3  10      839.11      846.84     23.85 o 
  -1   3  10      157.01      150.68     12.12 o 
   0   3  10       46.95       33.56     14.34 o 
   1   3  10      527.68      502.29     18.99 o 
   2   3  10      358.30      311.93      9.70 o 
   3   3  10      222.52      195.51     14.48 o 
   4   3  10       32.68       24.31     14.03 o 
   5   3  10       41.12       34.98     14.41 o 
  -5   4  10      131.51      113.33     10.37 o 
  -4   4  10      179.78      203.50     15.06 o 
  -3   4  10       12.49       12.61     13.54 o 
  -2   4  10        5.86        3.56      9.86 o 
  -1   4  10     1161.25     1177.68     23.96 o 
   0   4  10      580.80      581.32     19.21 o 
   1   4  10      743.85      744.77     20.76 o 
   2   4  10       26.99       26.28      8.75 o 
   3   4  10       41.97       39.20     13.19 o 
   4   4  10      275.78      289.41     16.24 o 
   5   4  10      121.17      126.76     14.89 o 
  -5   5  10        5.95        5.15      8.73 o 
  -4   5  10       92.32       92.19     10.88 o 
  -3   5  10      267.19      281.59     12.60 o 
  -2   5  10      256.71      258.91     12.60 o 
  -1   5  10       51.56       47.30     11.25 o 
   0   5  10        1.29        0.43     14.01 o 
   1   5  10      301.57      287.79     16.21 o 
   2   5  10      161.00      151.67     10.19 o 
   3   5  10      303.65      252.81     16.05 o 
   4   5  10       53.16       40.26     14.10 o 
   5   5  10       13.58       25.82     14.16 o 
  -5   6  10      166.04      155.48     10.80 o 
  -4   6  10      200.38      183.80     15.18 o 
  -3   6  10      197.00      166.14     14.82 o 
  -2   6  10       73.49       94.61     14.96 o 
  -1   6  10      295.42      324.34     17.51 o 
   0   6  10      331.42      362.18     16.90 o 
   1   6  10       50.47       48.92     10.42 o 
   2   6  10       17.87       17.93     13.02 o 
   3   6  10        3.27       -0.40      9.72 o 
   4   6  10      218.61      202.42     15.99 o 
  -4   7  10       95.06      101.62     13.79 o 
  -3   7  10       27.36       39.79     13.75 o 
  -2   7  10      277.15      268.83     12.52 o 
  -1   7  10      122.15      102.45     16.00 o 
   0   7  10       69.58       66.12     11.02 o 
   1   7  10       21.84       30.47     14.79 o 
   2   7  10      311.65      270.47     17.16 o 
   3   7  10       92.52       87.48     14.32 o 
   4   7  10        1.63        2.11     14.01 o 
  -4   8  10       93.58       96.02     14.04 o 
  -3   8  10       10.23       21.19     13.64 o 
  -2   8  10       19.12       15.04     11.77 o 
  -1   8  10       87.33      105.45     17.03 o 
   0   8  10      174.04      228.70     17.51 o 
   2   8  10       18.34        7.16      9.17 o 
   3   8  10       49.38       35.47     13.31 o 
  -3   9  10      139.22      141.99     14.31 o 
  -2   9  10      193.80      180.57     13.07 o 
  -1   9  10       69.82       67.01     17.30 o 
   2   9  10       21.04       24.34     13.71 o 
   3   9  10      158.58      107.03     13.97 o 
  -2  10  10        4.67       12.41     10.84 o 
   2  10  10       66.43       58.77     13.92 o 
  -1  -9  11      221.07      232.19     12.73 o 
   0  -9  11       74.67       77.83     14.04 o 
   1  -9  11       29.78       42.40      9.79 o 
  -2  -8  11      111.88      115.86     20.39 o 
  -1  -8  11       40.87       41.06      8.16 o 
   0  -8  11       81.34       91.02      8.21 o 
   1  -8  11      145.09      160.77      8.74 o 
   2  -8  11      145.45      155.20     10.29 o 
  -3  -7  11       25.44       25.04     14.20 o 
  -2  -7  11       10.70        8.93     14.47 o 
  -1  -7  11      222.04      267.21     16.60 o 
   0  -7  11      322.09      334.43      8.84 o 
   1  -7  11       51.25       55.05     11.65 o 
   2  -7  11       22.17       26.42      7.76 o 
   3  -7  11       98.26      102.26     24.83 o 
  -2  -6  11      307.27      349.23     17.16 o 
  -1  -6  11       68.62       80.58     14.47 o 
   0  -6  11       17.52       28.04      9.46 o 
   1  -6  11      162.06      175.54     10.20 o 
   2  -6  11      261.89      264.02     14.47 o 
   3  -6  11      103.97       88.70      8.11 o 
  -1  -5  11      112.57      123.60     10.51 o 
   0  -5  11      298.14      294.48     11.90 o 
   1  -5  11      277.08      278.86     14.70 o 
   2  -5  11       33.58       26.89      7.21 o 
   3  -5  11       96.03       76.02      8.13 o 
   4  -5  11      154.28      158.77     12.29 o 
  -4  -4  11       79.38       90.50     14.10 o 
  -3  -4  11      433.26      479.24     18.83 o 
  -1  -4  11      169.00      197.38     11.35 o 
   0  -4  11       11.33       18.55      8.92 o 
   1  -4  11      104.86      103.70      7.97 o 
   2  -4  11      211.28      208.96      9.09 o 
   3  -4  11       71.62       75.31      8.17 o 
   4  -4  11       35.01       29.13      9.38 o 
  -4  -3  11      182.07      223.49     15.25 o 
  -3  -3  11       21.24       18.47     13.24 o 
  -2  -3  11      100.18       83.79     14.64 o 
  -1  -3  11      345.34      353.44     13.96 o 
   0  -3  11      167.85      177.26     17.99 o 
   1  -3  11      282.64      286.31     10.84 o 
   2  -3  11       19.87       24.92      9.87 o 
   3  -3  11      245.00      243.69      9.81 o 
   4  -3  11       92.94      107.99     14.98 o 
  -5  -2  11       50.95       52.86     13.23 o 
  -4  -2  11      159.21      143.21     11.40 o 
  -3  -2  11      267.63      321.95     13.55 o 
  -2  -2  11      475.24      536.29     20.36 o 
  -1  -2  11       17.51       14.37     12.42 o 
   0  -2  11       49.72       52.26      9.16 o 
   1  -2  11      165.20      156.20      8.38 o 
   2  -2  11      769.09      714.45     14.39 o 
   3  -2  11      167.29      150.49     11.03 o 
   4  -2  11       35.26       40.84     10.84 o 
  -5  -1  11      171.46      204.76     11.69 o 
  -4  -1  11      261.32      277.11     16.15 o 
  -3  -1  11       11.22       20.59      9.71 o 
  -2  -1  11       85.87      100.38     10.72 o 
  -1  -1  11      864.62      840.15     23.55 o 
   0  -1  11       29.55       48.04     12.58 o 
   1  -1  11      889.60      882.37     15.23 o 
   2  -1  11      102.45       88.29     10.12 o 
   3  -1  11       54.90       47.45     10.33 o 
   4  -1  11      217.16      205.35     15.55 o 
  -5   0  11        0.38        5.70     13.43 o 
  -4   0  11      217.41      215.08     15.19 o 
  -3   0  11      369.47      411.02     15.78 o 
  -2   0  11       65.91       90.41     14.11 o 
  -1   0  11        1.86       13.87      8.81 o 
   0   0  11       35.72       31.21      9.06 o 
   1   0  11       23.60       27.45      9.69 o 
   2   0  11     1490.44     1466.27     27.60 o 
   3   0  11      141.38      115.80      8.26 o 
   4   0  11        5.38       13.92     14.31 o 
   5   0  11       51.94       60.00     15.70 o 
  -5   1  11      194.78      220.25     15.14 o 
  -4   1  11      305.07      348.42     17.50 o 
  -3   1  11       11.35       34.48     12.52 o 
  -2   1  11       69.77       83.36     10.49 o 
  -1   1  11      714.34      724.44     19.44 o 
   0   1  11       60.06       78.97     13.44 o 
   1   1  11      845.97      842.88     19.09 o 
   2   1  11      103.88       86.31      8.47 o 
   3   1  11       77.86       56.97      7.57 o 
   4   1  11      197.20      177.93     11.22 o 
  -5   2  11       53.61       52.31      9.67 o 
  -4   2  11      167.96      172.50     14.69 o 
  -3   2  11      243.32      291.37     16.32 o 
  -2   2  11      551.94      605.41     18.74 o 
  -1   2  11        2.87        3.43      9.54 o 
   0   2  11       56.37       55.67      9.64 o 
   1   2  11       97.82       96.59     10.32 o 
   2   2  11      774.26      730.94     36.75 o 
   3   2  11      102.11       79.55     10.40 o 
   4   2  11       36.38       16.72      9.43 o 
  -4   3  11      190.32      181.00     14.87 o 
  -3   3  11       32.84       53.92     10.62 o 
  -2   3  11      115.11      125.91     14.65 o 
  -1   3  11      230.09      234.63     12.39 o 
   0   3  11      139.58      147.14     15.24 o 
   1   3  11      293.30      306.17     16.27 o 
   2   3  11       21.83       17.84      7.74 o 
   3   3  11      241.75      205.40     14.18 o 
   4   3  11       59.03       60.12     13.52 o 
  -4   4  11      101.67      114.32     13.31 o 
  -3   4  11      439.13      469.33     19.48 o 
  -2   4  11      391.45      415.45     15.09 o 
  -1   4  11      182.19      188.98     15.71 o 
   0   4  11       14.74       25.81     14.44 o 
   1   4  11       82.80      101.60     15.62 o 
   2   4  11      215.72      188.49      9.18 o 
   3   4  11       94.07       90.35     10.09 o 
   4   4  11       28.31       21.85     13.19 o 
  -4   5  11       64.96       73.81     14.30 o 
  -3   5  11       50.56       33.99     14.57 o 
  -2   5  11      288.13      358.12     18.15 o 
  -1   5  11      124.38      140.94     15.30 o 
   0   5  11      310.57      285.23     13.65 o 
   1   5  11      284.24      266.60     17.66 o 
   2   5  11       38.39       39.30      8.05 o 
   3   5  11      117.14      105.61     13.52 o 
   4   5  11      134.45      130.74     14.93 o 
  -4   6  11      198.16      206.11     15.01 o 
  -3   6  11       93.15       66.25     13.77 o 
  -2   6  11      292.72      288.66     13.74 o 
  -1   6  11       52.76       64.79     11.22 o 
   0   6  11       15.18       -0.36     14.33 o 
   1   6  11      175.03      159.13     15.84 o 
   2   6  11      280.06      269.49     16.68 o 
   3   6  11      108.35      102.10     13.97 o 
  -3   7  11       16.06       14.35      9.83 o 
  -2   7  11       21.04       15.29     11.04 o 
  -1   7  11      239.10      241.97     18.37 o 
   0   7  11      314.03      317.83     18.00 o 
   1   7  11       78.78       61.84     11.11 o 
   2   7  11       23.51        9.55     13.27 o 
   3   7  11      107.41       87.21     13.45 o 
  -2   8  11      105.50      118.39     11.59 o 
  -1   8  11       38.25       57.69     15.49 o 
   0   8  11       86.02       88.63     12.29 o 
   2   8  11      185.03      156.74     15.76 o 
  -1   9  11      231.54      243.79     17.77 o 
  -1  -7  12      110.04      122.28     13.92 o 
   0  -7  12       49.44       67.44     13.51 o 
   1  -7  12       43.17       42.81      9.43 o 
  -2  -6  12       98.98      108.24     14.95 o 
  -1  -6  12      225.57      295.72     15.84 o 
   0  -6  12      150.81      138.34     14.09 o 
   1  -6  12       17.04       28.11     12.72 o 
   2  -6  12       13.64       13.91      9.00 o 
  -3  -5  12      193.74      215.23     16.18 o 
  -2  -5  12       68.60      110.92     14.46 o 
  -1  -5  12       79.72       78.21     13.94 o 
   0  -5  12       53.80       48.07      7.68 o 
   1  -5  12      166.67      160.89      8.77 o 
   2  -5  12      162.93      170.78      8.67 o 
   3  -5  12      101.95       90.22     14.60 o 
  -3  -4  12       53.78       56.93     10.70 o 
  -2  -4  12      135.27      142.18     15.40 o 
  -1  -4  12       79.23       97.04      9.51 o 
   0  -4  12      234.62      257.43     27.42 o 
   1  -4  12        5.23       10.19      9.14 o 
   2  -4  12       23.98       27.55      7.65 o 
   3  -4  12       75.40       66.61      9.95 o 
  -3  -3  12      123.70      103.86     15.44 o 
  -2  -3  12      218.08      225.99     13.13 o 
  -1  -3  12       49.86       46.75      8.72 o 
   0  -3  12      136.14      133.81      8.87 o 
   1  -3  12      350.72      348.06     15.52 o 
   2  -3  12      148.64      153.56      8.73 o 
   3  -3  12      255.58      230.97     10.26 o 
  -4  -2  12      186.52      228.23     15.36 o 
  -3  -2  12       16.82       20.49     14.26 o 
  -2  -2  12       19.53       36.25     14.72 o 
  -1  -2  12      398.88      444.17     18.08 o 
   0  -2  12      296.52      297.88     17.56 o 
   1  -2  12       68.29       68.32     11.79 o 
   2  -2  12       27.91       20.28      8.10 o 
   3  -2  12      136.85      123.68     10.99 o 
  -4  -1  12      237.76      265.07     12.80 o 
  -3  -1  12      202.82      229.26     16.26 o 
  -2  -1  12      721.98      812.49     25.03 o 
  -1  -1  12       85.26       91.12      9.78 o 
   0  -1  12       51.01       54.72      7.81 o 
   1  -1  12        5.47        9.28      8.05 o 
   2  -1  12      214.24      204.28      9.86 o 
   3  -1  12       43.89       42.71      9.31 o 
  -4   0  12       67.96       66.55     14.01 o 
  -3   0  12       13.43       38.01     14.31 o 
  -2   0  12        6.18        8.87      9.56 o 
  -1   0  12      567.17      569.63     19.86 o 
   0   0  12      485.30      534.58     19.12 o 
   1   0  12      123.71      135.04      8.97 o 
   2   0  12        0.34        4.42      9.66 o 
   3   0  12        2.00        7.83     10.04 o 
   4   0  12       48.19       54.49     13.40 o 
  -4   1  12      225.92      253.38     16.25 o 
  -3   1  12      177.14      197.93     16.51 o 
  -2   1  12      743.39      823.20     25.55 o 
  -1   1  12       84.98       99.01     13.61 o 
   0   1  12       47.17       43.62     13.62 o 
   1   1  12       18.17       14.96      7.30 o 
   2   1  12      236.73      235.05      9.96 o 
   3   1  12       23.47       20.13      7.88 o 
   4   1  12       24.33       29.72     13.92 o 
  -4   2  12      154.68      162.96     11.25 o 
  -3   2  12        8.33       30.69     13.99 o 
  -2   2  12       38.21       51.94     14.54 o 
  -1   2  12      404.41      409.03     18.38 o 
   0   2  12      321.15      326.27     17.03 o 
   1   2  12       43.70       52.75     10.43 o 
   2   2  12       28.27       41.02     10.01 o 
   3   2  12      126.97      118.37     12.46 o 
  -3   3  12      101.73       99.13     15.19 o 
  -2   3  12      211.07      210.59     12.68 o 
  -1   3  12       75.53       77.80     15.28 o 
   0   3  12      136.83      128.99     14.72 o 
   1   3  12      332.68      340.97     11.20 o 
   2   3  12      194.54      184.97     11.23 o 
   3   3  12      208.93      187.37     14.30 o 
  -3   4  12       61.06       86.15     14.75 o 
  -2   4  12      125.00      114.16     11.67 o 
  -1   4  12       93.66      112.30     11.59 o 
   0   4  12      256.47      258.73     13.20 o 
   1   4  12        3.36        1.50     13.98 o 
   2   4  12       23.10       17.89      9.33 o 
   3   4  12       57.53       38.76     12.73 o 
  -3   5  12      194.06      232.14     15.87 o 
  -2   5  12       49.42       72.48     14.96 o 
  -1   5  12       87.29       99.80     15.57 o 
   0   5  12       48.57       44.63     14.98 o 
   1   5  12      205.74      206.29     16.46 o 
   2   5  12      147.12      137.80     13.00 o 
   3   5  12       91.92       81.68     10.26 o 
  -2   6  12       70.77       51.93     14.24 o 
  -1   6  12      243.12      286.09     17.56 o 
   0   6  12      150.10      145.02     11.49 o 
   1   6  12       26.60       41.29     10.43 o 
   2   6  12       13.13        6.14     13.35 o 
  -1   7  12      129.90      116.04     16.56 o 
   0   7  12       60.49       64.54     11.28 o 
   1   7  12       47.08       40.09     10.71 o 
  -1  -4  13      224.60      233.10     10.96 o 
   0  -4  13       43.69       56.28      9.49 o 
   1  -4  13       43.73       35.65     12.11 o 
  -2  -3  13       94.18      106.44     11.71 o 
  -1  -3  13      203.09      205.64      8.48 o 
   0  -3  13      235.98      262.97     20.33 o 
   1  -3  13       76.10       80.97     11.96 o 
   2  -3  13       17.59       18.03     12.86 o 
  -2  -2  13      172.88      176.80     15.84 o 
  -1  -2  13      116.17      119.93     10.64 o 
   0  -2  13       24.84       38.60      8.14 o 
   1  -2  13      148.60      144.99      8.38 o 
   2  -2  13      224.55      213.74     10.87 o 
  -2  -1  13       20.02       21.44     14.16 o 
  -1  -1  13      217.45      230.11     11.88 o 
   0  -1  13      206.08      225.44     25.22 o 
   1  -1  13       28.15       39.80      9.49 o 
   2  -1  13       26.63       21.66      8.60 o 
  -2   0  13      287.67      343.47     17.61 o 
  -1   0  13       13.89       18.97      9.38 o 
   0   0  13       42.47       46.01      7.88 o 
   1   0  13      112.57      129.20     17.26 o 
   2   0  13      427.68      455.97     40.18 o 
  -2   1  13       21.11       40.26     13.99 o 
  -1   1  13      247.85      289.99     15.19 o 
   0   1  13      188.65      204.08     13.81 o 
   1   1  13       47.57       58.82     12.67 o 
   2   1  13       27.34       27.37      8.12 o 
  -2   2  13      181.84      241.76     16.05 o 
  -1   2  13      103.67      106.24     13.57 o 
   0   2  13       26.62       13.36     13.09 o 
   1   2  13      120.83      121.11      9.26 o 
   2   2  13      307.95      279.91     12.23 o 
  -2   3  13       93.09      105.31     14.31 o 
  -1   3  13      212.28      198.29     11.29 o 
   0   3  13      238.32      277.85     12.96 o 
   1   3  13       85.07       92.53      8.81 o 
  -1   4  13      195.00      203.13     16.16 o 
   0   4  13       35.66       29.03     14.69 o 
   1   4  13       22.28       22.36     10.22 o 
                                                 
